# Supplementary material for: Distribution and impact of yeast thermal tolerance permissive for mammalian infection
Source: BMC Biol. 2015 Feb 26;13:18. doi: 10.1186/s12915-015-0127-3 (PMC4381509; doi:10.1186/s12915-015-0127-3)
Supplement: Additional file 5: Table S1. — Raw data used in this study. [file 12915_2015_127_MOESM5_ESM.xlsx]

## Sheet: Basidios
	25	30	35	37	40	42	45	Species name	Genus	Family	Order	Class
														Strain ID	25	30	35	37	40	42	45	Species name	Genus	Family	Order	Class
														CBS 4609	yes	no	no	no	no	no	no	Sterigmatomyces halophilus	Sterigmatomyces	Agaricostilbaceae	Agaricostilbales	Agaricostilbomycetes
														CBS 5632	yes	no	no	no	no	no	no	Sterigmatomyces halophilus	Sterigmatomyces	Agaricostilbaceae	Agaricostilbales	Agaricostilbomycetes
														CBS 5628	yes	no	no	no	no	no	no	Sterigmatomyces halophilus	Sterigmatomyces	Agaricostilbaceae	Agaricostilbales	Agaricostilbomycetes
														CBS 6780	yes	no	no	no	no	no	no	Sterigmatomyces halophilus var. halophilus	Sterigmatomyces	Agaricostilbaceae	Agaricostilbales	Agaricostilbomycetes
														CBS 7053	yes	yes	yes	yes	no	no	no	Sterigmatomyces elviae	Sterigmatomyces	Agaricostilbaceae	Agaricostilbales	Agaricostilbomycetes
														CBS 7288	yes	yes	yes	no	no	no	no	Sterigmatomyces elviae	Sterigmatomyces	Agaricostilbaceae	Agaricostilbales	Agaricostilbomycetes
														CBS 8119	yes	yes	yes	yes	no	no	no	Sterigmatomyces elviae	Sterigmatomyces	Agaricostilbaceae	Agaricostilbales	Agaricostilbomycetes
														CBS 8120	yes	yes	yes	yes	no	no	no	Sterigmatomyces elviae	Sterigmatomyces	Agaricostilbaceae	Agaricostilbales	Agaricostilbomycetes
														CBS 8121	yes	yes	yes	no	no	no	no	Sterigmatomyces elviae	Sterigmatomyces	Agaricostilbaceae	Agaricostilbales	Agaricostilbomycetes
														CBS 7811	yes	yes	no	no	no	no	no	Agaricostilbum hyphaenes	Agaricostilbum	Agaricostilbaceae	Agaricostilbales	Agaricostilbomycetes
														CBS 7424	yes	no	no	no	no	no	no	Bensingtonia ingoldii	Bensingtonia	Agaricostilbaceae	Agaricostilbales	Agaricostilbomycetes
														CBS 7965	yes	yes	no	no	no	no	no	Bensingtonia musae	Bensingtonia	Agaricostilbaceae	Agaricostilbales	Agaricostilbomycetes
														CBS 5629	yes	no	no	no	no	no	no	Sterigmatomyces halophilus	Sterigmatomyces	Agaricostilbaceae	Agaricostilbales	Agaricostilbomycetes
														CBS 6082	no	no	no	no	no	no	no	Kondoa malvinella	Kondoa	Kondoaceae	Agaricostilbales	Agaricostilbomycetes
														CBS 6083	no	no	no	no	no	no	no	Kondoa malvinella	Kondoa	Kondoaceae	Agaricostilbales	Agaricostilbomycetes
														CBS 8352	yes	no	no	no	no	no	no	Kondoa aeria	Kondoa	Kondoaceae	Agaricostilbales	Agaricostilbomycetes
														CBS 8378	no	no	no	no	no	no	no	Kondoa aeria	Kondoa	Kondoaceae	Agaricostilbales	Agaricostilbomycetes
														CBS 7282	yes	no	no	no	no	no	no	Bensingtonia miscanthi	Bensingtonia	Agaricostilbaceae	Agaricostilbales	Agaricostilbomycetes
														CBS 7283	yes	no	no	no	no	no	no	Bensingtonia subrosea	Bensingtonia	Agaricostilbaceae	Agaricostilbales	Agaricostilbomycetes
														CBS 7169	yes	no	no	no	no	no	no	Bensingtonia phyllada	Bensingtonia	Agaricostilbaceae	Agaricostilbales	Agaricostilbomycetes
														CBS 8379	yes	no	no	no	no	no	no	Kondoa myxariophila	Kondoa	Kondoaceae	Agaricostilbales	Agaricostilbomycetes
														CBS 7286	yes	no	no	no	no	no	no	Bensingtonia naganoensis	Bensingtonia	Agaricostilbaceae	Agaricostilbales	Agaricostilbomycetes
														CBS 7514	yes	no	no	no	no	no	no	Bensingtonia ciliata	Bensingtonia	Agaricostilbaceae	Agaricostilbales	Agaricostilbomycetes
														CBS 7512	no	no	no	no	no	no	no	Sporobolomyces ruber	Sporobolomyces	Unassigned Sporidiobolales	Sporidiobolales	Microbotryomycetes
														CBS 7900	no	no	no	no	no	no	no	Sporobolomyces dracophylli	Sporobolomyces	Unassigned Sporidiobolales	Sporidiobolales	Microbotryomycetes
														CBS 6405	yes	no	no	no	no	no	no	Kurtzmanomyces nectairei	Kurtzmanomyces	Chionosphaeraceae	Agaricostilbales	Agaricostilbomycetes
														CBS 8377	yes	no	no	no	no	no	no	Kurtzmanomyces insolitus	Kurtzmanomyces	Chionosphaeraceae	Agaricostilbales	Agaricostilbomycetes
														CBS 7430	yes	yes	no	no	no	no	no	Chionosphaera apobasidialis	Chionosphaera	Chionosphaeraceae	Agaricostilbales	Agaricostilbomycetes
														CBS 7431	yes	yes	no	no	no	no	no	Chionosphaera apobasidialis	Chionosphaera	Chionosphaeraceae	Agaricostilbales	Agaricostilbomycetes
														CBS 7285	yes	no	no	no	no	no	no	Sporobolomyces sasicola	Sporobolomyces	Unassigned Sporidiobolales	Sporidiobolales	Microbotryomycetes
														CBS 7513	yes	no	no	no	no	no	no	Sporobolomyces xanthus	Sporobolomyces	Unassigned Sporidiobolales	Sporidiobolales	Microbotryomycetes
														CBS 7898	yes	no	no	no	no	no	no	Sporobolomyces taupoensis	Sporobolomyces	Unassigned Sporidiobolales	Sporidiobolales	Microbotryomycetes
														CBS 7527	yes	yes	no	no	no	no	no	Sporobolomyces lactophilus	Sporobolomyces	Unassigned Sporidiobolales	Sporidiobolales	Microbotryomycetes
														CBS 7723	yes	yes	no	no	no	no	no	Sporobolomyces lactophilus	Sporobolomyces	Unassigned Sporidiobolales	Sporidiobolales	Microbotryomycetes
														CBS 7724	yes	yes	no	no	no	no	no	Sporobolomyces lactophilus	Sporobolomyces	Unassigned Sporidiobolales	Sporidiobolales	Microbotryomycetes
														CBS 7725	yes	no	no	no	no	no	no	Sporobolomyces lactophilus	Sporobolomyces	Unassigned Sporidiobolales	Sporidiobolales	Microbotryomycetes
														CBS 8464	yes	yes	no	no	no	no	no	Bensingtonia sakaguchii	Bensingtonia	Agaricostilbaceae	Agaricostilbales	Agaricostilbomycetes
														CBS 7242	yes	no	no	no	no	no	no	Bensingtonia yamatoana	Bensingtonia	Agaricostilbaceae	Agaricostilbales	Agaricostilbomycetes
														CBS 7246	yes	no	no	no	no	no	no	Bensingtonia yamatoana	Bensingtonia	Agaricostilbaceae	Agaricostilbales	Agaricostilbomycetes
														CBS 7243	yes	no	no	no	no	no	no	Bensingtonia yamatoana	Bensingtonia	Agaricostilbaceae	Agaricostilbales	Agaricostilbomycetes
														CBS 7245	yes	no	no	no	no	no	no	Bensingtonia yamatoana	Bensingtonia	Agaricostilbaceae	Agaricostilbales	Agaricostilbomycetes
														CBS 9278	variable	no	no	no	no	no	no	Rhodotorula arctica	Rhodotorula	Unassigned Sporidiobolales	Sporidiobolales	Microbotryomycetes
														CBS 9280	variable	no	no	no	no	no	no	Rhodotorula arctica	Rhodotorula	Unassigned Sporidiobolales	Sporidiobolales	Microbotryomycetes
														CBS 614	yes	no	no	no	no	no	no	Leucosporidium scottii	Leucosporidium	Leucosporidiaceae	Leucosporidiales	Microbotryomycetes
														CBS 7673	yes	no	no	no	no	no	no	Leucosporidium scottii	Leucosporidium	Leucosporidiaceae	Leucosporidiales	Microbotryomycetes
														CBS 7674	yes	no	no	no	no	no	no	Leucosporidium scottii	Leucosporidium	Leucosporidiaceae	Leucosporidiales	Microbotryomycetes
														CBS 8188	yes	yes	no	no	no	no	no	Leucosporidium scottii	Leucosporidium	Leucosporidiaceae	Leucosporidiales	Microbotryomycetes
														CBS 8162	yes	no	no	no	no	no	no	Leucosporidium scottii	Leucosporidium	Leucosporidiaceae	Leucosporidiales	Microbotryomycetes
														CBS 9250	variable	no	no	no	no	no	no	Leucosporidium scottii	Leucosporidium	Leucosporidiaceae	Leucosporidiales	Microbotryomycetes
														CBS 8620	yes	no	no	no	no	no	no	Leucosporidiella creatinivora	Leucosporidiella	Leucosporidiaceae	Leucosporidiales	Microbotryomycetes
														CBS 9210	yes	no	no	no	no	no	no	Leucosporidiella creatinivora	Leucosporidiella	Leucosporidiaceae	Leucosporidiales	Microbotryomycetes
														CBS 5930	yes	no	no	no	no	no	no	Leucosporidium scottii	Leucosporidium	Leucosporidiaceae	Leucosporidiales	Microbotryomycetes
														CBS 6561	yes	no	no	no	no	no	no	Leucosporidium scottii	Leucosporidium	Leucosporidiaceae	Leucosporidiales	Microbotryomycetes
														CBS 5931	no	no	no	no	no	no	no	Leucosporidium scottii	Leucosporidium	Leucosporidiaceae	Leucosporidiales	Microbotryomycetes
														CBS 5932	yes	no	no	no	no	no	no	Leucosporidium scottii	Leucosporidium	Leucosporidiaceae	Leucosporidiales	Microbotryomycetes
														CBS 8038	yes	no	no	no	no	no	no	Leucosporidium scottii	Leucosporidium	Leucosporidiaceae	Leucosporidiales	Microbotryomycetes
														CBS 8633	yes	no	no	no	no	no	no	Leucosporidium scottii	Leucosporidium	Leucosporidiaceae	Leucosporidiales	Microbotryomycetes
														CBS 2281	yes	no	no	no	no	no	no	Leucosporidium scottii	Leucosporidium	Leucosporidiaceae	Leucosporidiales	Microbotryomycetes
														CBS 8621	yes	no	no	no	no	no	no	Leucosporidiella yakutica	Leucosporidiella	Leucosporidiaceae	Leucosporidiales	Microbotryomycetes
														CBS 8248	yes	no	no	no	no	no	no	Leucosporidiella yakutica	Leucosporidiella	Leucosporidiaceae	Leucosporidiales	Microbotryomycetes
														CBS 8040	yes	no	no	no	no	no	no	Leucosporidium scottii	Leucosporidium	Leucosporidiaceae	Leucosporidiales	Microbotryomycetes
														CBS 8036	yes	no	no	no	no	no	no	Leucosporidium scottii	Leucosporidium	Leucosporidiaceae	Leucosporidiales	Microbotryomycetes
														CBS 8039	yes	variable	no	no	no	no	no	Leucosporidium scottii	Leucosporidium	Leucosporidiaceae	Leucosporidiales	Microbotryomycetes
														CBS 6921	yes	no	no	no	no	no	no	Leucosporidiella muscorum	Leucosporidiella	Leucosporidiaceae	Leucosporidiales	Microbotryomycetes
														CBS 5652	yes	no	no	no	no	no	no	Rhodotorula	Rhodotorula	Unassigned Sporidiobolales	Sporidiobolales	Microbotryomycetes
														CBS 6253	yes	no	no	no	no	no	no	Leucosporidiella fragaria	Leucosporidiella	Leucosporidiaceae	Leucosporidiales	Microbotryomycetes
														CBS 6254	yes	no	no	no	no	no	no	Leucosporidiella fragaria	Leucosporidiella	Leucosporidiaceae	Leucosporidiales	Microbotryomycetes
														CBS 6256	yes	no	no	no	no	no	no	Leucosporidiella fragaria	Leucosporidiella	Leucosporidiaceae	Leucosporidiales	Microbotryomycetes
														CBS 2300	no	no	no	no	no	no	no	Leucosporidium scottii	Leucosporidium	Leucosporidiaceae	Leucosporidiales	Microbotryomycetes
														CBS 6522	no	no	no	no	no	no	no	Mastigobasidium intermedium	Mastigobasidium	Leucosporidiaceae	Leucosporidiales	Microbotryomycetes
														CBS 7226	no	no	no	no	no	no	no	Mastigobasidium intermedium	Mastigobasidium	Leucosporidiaceae	Leucosporidiales	Microbotryomycetes
														CBS 7241	no	no	no	no	no	no	no	Mastigobasidium intermedium	Mastigobasidium	Leucosporidiaceae	Leucosporidiales	Microbotryomycetes
														CBS 7281	no	no	no	no	no	no	no	Mastigobasidium intermedium	Mastigobasidium	Leucosporidiaceae	Leucosporidiales	Microbotryomycetes
														CBS 6523	no	no	no	no	no	no	no	Mastigobasidium intermedium	Mastigobasidium	Leucosporidiaceae	Leucosporidiales	Microbotryomycetes
														CBS 9651	yes	no	no	no	no	no	no	Leucosporidium golubevii	Leucosporidium	Leucosporidiaceae	Leucosporidiales	Microbotryomycetes
														CBS 8399	yes	no	no	no	no	no	no	Cryptococcus albidus var. albidus	Cryptococcus	Tremellaceae	Tremellales	Tremellomycetes
														CBS 6579	yes	no	no	no	no	no	no	Rhodotorula aurantiaca	Rhodotorula	Unassigned Sporidiobolales	Sporidiobolales	Microbotryomycetes
														CBS 6580	yes	no	no	no	no	no	no	Rhodotorula	Rhodotorula	Unassigned Sporidiobolales	Sporidiobolales	Microbotryomycetes
														CBS 7287	yes	no	no	no	no	no	no	Leucosporidium fellii	Leucosporidium	Leucosporidiaceae	Leucosporidiales	Microbotryomycetes
														CBS 4240	yes	no	no	no	no	no	no	Rhodotorula ingeniosa	Rhodotorula	Unassigned Sporidiobolales	Sporidiobolales	Microbotryomycetes
														CBS 6728	yes	yes	no	no	no	no	no	Rhodotorula ingeniosa	Rhodotorula	Unassigned Sporidiobolales	Sporidiobolales	Microbotryomycetes
														CBS 7404	yes	no	no	no	no	no	no	Rhodotorula vanillica	Rhodotorula	Unassigned Sporidiobolales	Sporidiobolales	Microbotryomycetes
														CBS 4858	yes	no	no	no	no	no	no	Rhodotorula	Rhodotorula	Unassigned Sporidiobolales	Sporidiobolales	Microbotryomycetes
														CBS 5942	no	no	no	no	no	no	no	Glaciozyma antarctica	Glaciozyma	Pucciniomycotinaceae	Pucciniomycotinales	Pucciniomycetes
														CBS 7009	no	no	no	no	no	no	no	Glaciozyma watsonii	Glaciozyma	Pucciniomycotinaceae	Pucciniomycotinales	Pucciniomycetes
														CBS 6581	no	no	no	no	no	no	no	Glaciozyma martinii	Glaciozyma	Pucciniomycotinaceae	Pucciniomycotinales	Pucciniomycetes
														CBS 7054	no	no	no	no	no	no	no	Glaciozyma martinii	Glaciozyma	Pucciniomycotinaceae	Pucciniomycotinales	Pucciniomycetes
														CBS 5109	yes	no	no	no	no	no	no	Sporobolomyces singularis	Sporobolomyces	Unassigned Sporidiobolales	Sporidiobolales	Microbotryomycetes
														CBS 7109	variable	no	no	no	no	no	no	Rhodotorula lignophila	Rhodotorula	Unassigned Sporidiobolales	Sporidiobolales	Microbotryomycetes
														CBS 6379	yes	no	no	no	no	no	no	Rhodotorula auriculariae	Rhodotorula	Unassigned Sporidiobolales	Sporidiobolales	Microbotryomycetes
														CBS 7402	yes	variable	no	no	no	no	no	Rhodotorula ferulica	Rhodotorula	Unassigned Sporidiobolales	Sporidiobolales	Microbotryomycetes
														CBS 7416	yes	yes	no	no	no	no	no	Rhodotorula ferulica	Rhodotorula	Unassigned Sporidiobolales	Sporidiobolales	Microbotryomycetes
														CBS 7948	yes	no	no	no	no	no	no	Rhodotorula ferulica	Rhodotorula	Unassigned Sporidiobolales	Sporidiobolales	Microbotryomycetes
														CBS 7403	yes	yes	no	no	no	no	no	Rhodotorula ferulica	Rhodotorula	Unassigned Sporidiobolales	Sporidiobolales	Microbotryomycetes
														CBS 4551	yes	no	no	no	no	no	no	Curvibasidium cygneicollum	Curvibasidium	Unassigned Microbotryomycetes	Unassigned Microbotryomycetes	Microbotryomycetes
														CBS 6371	yes	no	no	no	no	no	no	Curvibasidium cygneicollum	Curvibasidium	Unassigned Microbotryomycetes	Unassigned Microbotryomycetes	Microbotryomycetes
														CBS 8056	yes	no	no	no	no	no	no	Curvibasidium cygneicollum	Curvibasidium	Unassigned Microbotryomycetes	Unassigned Microbotryomycetes	Microbotryomycetes
														CBS 8264	yes	no	no	no	no	no	no	Curvibasidium cygneicollum	Curvibasidium	Unassigned Microbotryomycetes	Unassigned Microbotryomycetes	Microbotryomycetes
														CBS 9027	yes	no	no	no	no	no	no	Curvibasidium cygneicollum	Curvibasidium	Unassigned Microbotryomycetes	Unassigned Microbotryomycetes	Microbotryomycetes
														CBS 6231	yes	no	no	no	no	no	no	Curvibasidium pallidicorallinum	Curvibasidium	Unassigned Microbotryomycetes	Unassigned Microbotryomycetes	Microbotryomycetes
														CBS 9091	yes	no	no	no	no	no	no	Curvibasidium pallidicorallinum	Curvibasidium	Unassigned Microbotryomycetes	Unassigned Microbotryomycetes	Microbotryomycetes
														CBS 8166	yes	no	no	no	no	no	no	Rhodotorula nothofagi	Curvibasidium	Unassigned Microbotryomycetes	Unassigned Microbotryomycetes	Microbotryomycetes
														CBS 7949	yes	no	no	no	no	no	no	Curvibasidium cygneicollum	Curvibasidium	Unassigned Microbotryomycetes	Unassigned Microbotryomycetes	Microbotryomycetes
														CBS 7951	yes	no	no	no	no	no	no	Curvibasidium cygneicollum	Curvibasidium	Unassigned Microbotryomycetes	Unassigned Microbotryomycetes	Microbotryomycetes
														CBS 9641	yes	yes	no	no	no	no	no	Curvibasidium pallidicorallinum	Curvibasidium	Unassigned Microbotryomycetes	Unassigned Microbotryomycetes	Microbotryomycetes
														CBS 8632	yes	no	no	no	no	no	no	Rhodotorula	Rhodotorula	Unassigned Sporidiobolales	Sporidiobolales	Microbotryomycetes
														CBS 7950	yes	no	no	no	no	no	no	Curvibasidium cygneicollum	Curvibasidium	Unassigned Microbotryomycetes	Unassigned Microbotryomycetes	Microbotryomycetes
														CBS 8163	yes	no	no	no	no	no	no	Curvibasidium cygneicollum	Curvibasidium	Unassigned Microbotryomycetes	Unassigned Microbotryomycetes	Microbotryomycetes
														CBS 8786	no	no	no	no	no	no	no	Leucosporidium fasciculatum	Leucosporidium	Leucosporidiaceae	Leucosporidiales	Microbotryomycetes
														CBS 4101	yes	no	no	no	no	no	no	Rhodotorula bogoriensis	Rhodotorula	Unassigned Sporidiobolales	Sporidiobolales	Microbotryomycetes
														CBS 7947	yes	no	no	no	no	no	no	Rhodotorula bogoriensis	Rhodotorula	Unassigned Sporidiobolales	Sporidiobolales	Microbotryomycetes
														CBS 6527	yes	no	no	no	no	no	no	Rhodotorula pustula	Rhodotorula	Unassigned Sporidiobolales	Sporidiobolales	Microbotryomycetes
														CBS 6528	yes	no	no	no	no	no	no	Rhodotorula pustula	Rhodotorula	Unassigned Sporidiobolales	Sporidiobolales	Microbotryomycetes
														CBS 8631	no	no	no	no	no	no	no	Rhodotorula buffonii	Rhodotorula	Unassigned Sporidiobolales	Sporidiobolales	Microbotryomycetes
														CBS 7150	yes	no	no	no	no	no	no	Rhodotorula buffonii	Rhodotorula	Unassigned Sporidiobolales	Sporidiobolales	Microbotryomycetes
														CBS 7998	yes	no	no	no	no	no	no	Rhodotorula cresolica	Rhodotorula	Unassigned Sporidiobolales	Sporidiobolales	Microbotryomycetes
														CBS 8148	variable	no	no	no	no	no	no	Rhodotorula	Rhodotorula	Unassigned Sporidiobolales	Sporidiobolales	Microbotryomycetes
														CBS 8149	yes	no	no	no	no	no	no	Rhodotorula	Rhodotorula	Unassigned Sporidiobolales	Sporidiobolales	Microbotryomycetes
														CBS 7284	yes	no	no	no	no	no	no	Sporobolomyces griseoflavus	Sporobolomyces	Unassigned Sporidiobolales	Sporidiobolales	Microbotryomycetes
														CBS 8115	yes	no	no	no	no	no	no	Rhodotorula sonckii	Rhodotorula	Unassigned Sporidiobolales	Sporidiobolales	Microbotryomycetes
														CBS 7417	yes	no	no	no	no	no	no	Rhodotorula yarrowii	Rhodotorula	Unassigned Sporidiobolales	Sporidiobolales	Microbotryomycetes
														CBS 6551	yes	no	no	no	no	no	no	Bullera	Bullera	Tremellaceae	Tremellales	Tremellomycetes
														CBS 8749	yes	no	no	no	no	no	no	Rhodotorula yarrowii	Rhodotorula	Unassigned Sporidiobolales	Sporidiobolales	Microbotryomycetes
														CBS 5038	yes	no	no	no	no	no	no	Sporobolomyces tsugae	Sporobolomyces	Unassigned Sporidiobolales	Sporidiobolales	Microbotryomycetes
														CBS 6372	no	no	no	no	no	no	no	Rhodotorula	Rhodotorula	Unassigned Sporidiobolales	Sporidiobolales	Microbotryomycetes
														CBS 7039	yes	no	no	no	no	no	no	Rhodotorula pilati	Rhodotorula	Unassigned Sporidiobolales	Sporidiobolales	Microbotryomycetes
														CBS 7096	yes	yes	no	no	no	no	no	Sporobolomyces tsugae	Sporobolomyces	Unassigned Sporidiobolales	Sporidiobolales	Microbotryomycetes
														CBS 5233	yes	no	no	no	no	no	no	Rhodotorula diffluens	Rhodotorula	Unassigned Sporidiobolales	Sporidiobolales	Microbotryomycetes
														CBS 5234	yes	no	no	no	no	no	no	Rhodotorula foliorum	Rhodotorula	Unassigned Sporidiobolales	Sporidiobolales	Microbotryomycetes
														CBS 6370	yes	no	no	no	no	no	no	Rhodotorula	Rhodotorula	Unassigned Sporidiobolales	Sporidiobolales	Microbotryomycetes
														CBS 7368	yes	no	no	no	no	no	no	Sporobolomyces falcatus	Sporobolomyces	Unassigned Sporidiobolales	Sporidiobolales	Microbotryomycetes
														CBS 7646	yes	no	no	no	no	no	no	Rhodotorula foliorum	Rhodotorula	Unassigned Sporidiobolales	Sporidiobolales	Microbotryomycetes
														CBS 7423	yes	no	no	no	no	no	no	Rhodotorula pilati	Rhodotorula	Unassigned Sporidiobolales	Sporidiobolales	Microbotryomycetes
														CBS 8150	yes	no	no	no	no	no	no	Rhodotorula	Rhodotorula	Unassigned Sporidiobolales	Sporidiobolales	Microbotryomycetes
														CBS 5976	yes	yes	no	no	no	no	no	Rhodotorula	Rhodotorula	Unassigned Sporidiobolales	Sporidiobolales	Microbotryomycetes
														CBS 5977	yes	yes	no	no	no	no	no	Rhodotorula	Rhodotorula	Unassigned Sporidiobolales	Sporidiobolales	Microbotryomycetes
														CBS 6577	yes	no	no	no	no	no	no	Rhodotorula	Rhodotorula	Unassigned Sporidiobolales	Sporidiobolales	Microbotryomycetes
														CBS 6272	yes	yes	no	no	no	no	no	Rhodotorula philyla	Rhodotorula	Unassigned Sporidiobolales	Sporidiobolales	Microbotryomycetes
														CBS 8589	yes	no	no	no	no	no	no	Rhodotorula philyla	Rhodotorula	Unassigned Sporidiobolales	Sporidiobolales	Microbotryomycetes
														CBS 7648	yes	variable	no	no	no	no	no	Rhodotorula philyla	Rhodotorula	Unassigned Sporidiobolales	Sporidiobolales	Microbotryomycetes
														CBS 8445	yes	yes	yes	yes	no	no	no	Rhodotorula terpenoidalis	Rhodotorula	Unassigned Sporidiobolales	Sporidiobolales	Microbotryomycetes
														CBS 8446	yes	yes	yes	yes	no	no	no	Rhodotorula retinophila	Rhodotorula	Unassigned Sporidiobolales	Sporidiobolales	Microbotryomycetes
														CBS 8408	yes	yes	no	no	no	no	no	Rhodotorula cycloclastica	Rhodotorula	Unassigned Sporidiobolales	Sporidiobolales	Microbotryomycetes
														CBS 8409	yes	yes	no	no	no	no	no	Rhodotorula cycloclastica	Rhodotorula	Unassigned Sporidiobolales	Sporidiobolales	Microbotryomycetes
														CBS 8447	yes	yes	yes	no	no	no	no	Rhodotorula cycloclastica	Rhodotorula	Unassigned Sporidiobolales	Sporidiobolales	Microbotryomycetes
														CBS 8448	yes	yes	no	no	no	no	no	Rhodotorula cycloclastica	Rhodotorula	Unassigned Sporidiobolales	Sporidiobolales	Microbotryomycetes
														CBS 8499	yes	yes	no	no	no	no	no	Rhodotorula eucalyptica	Rhodotorula	Unassigned Sporidiobolales	Sporidiobolales	Microbotryomycetes
														CBS 6713	variable	no	no	no	no	no	no	Rhodotorula sonckii	Rhodotorula	Unassigned Sporidiobolales	Sporidiobolales	Microbotryomycetes
														CBS 7421	yes	no	no	no	no	no	no	Kurtzmanomyces tardus	Kurtzmanomyces	Chionosphaeraceae	Agaricostilbales	Agaricostilbomycetes
														CBS 490	yes	yes	no	no	no	no	no	Sporidiobolus salmonicolor	Sporidiobolus	Sporidiobolaceae	Sporidiobolales	Microbotryomycetes
														CBS 1039	yes	yes	no	no	no	no	no	Sporidiobolus salmonicolor	Sporidiobolus	Sporidiobolaceae	Sporidiobolales	Microbotryomycetes
														CBS 4029	yes	yes	yes	yes	no	no	no	Sporobolomyces	Sporobolomyces	Unassigned Sporidiobolales	Sporidiobolales	Microbotryomycetes
														CBS 6781	yes	yes	yes	no	no	no	no	Sporidiobolus salmonicolor	Sporidiobolus	Sporidiobolaceae	Sporidiobolales	Microbotryomycetes
														CBS 7260	yes	yes	yes	no	no	no	no	Sporidiobolus salmonicolor	Sporidiobolus	Sporidiobolaceae	Sporidiobolales	Microbotryomycetes
														CBS 6832	yes	yes	yes	yes	no	no	no	Sporidiobolus salmonicolor	Sporidiobolus	Sporidiobolaceae	Sporidiobolales	Microbotryomycetes
														CBS 487	yes	yes	no	no	no	no	no	Sporidiobolus salmonicolor	Sporidiobolus	Sporidiobolaceae	Sporidiobolales	Microbotryomycetes
														CBS 5937	yes	yes	yes	no	no	no	no	Sporidiobolus salmonicolor	Sporidiobolus	Sporidiobolaceae	Sporidiobolales	Microbotryomycetes
														CBS 7718	yes	yes	yes	no	no	no	no	Sporidiobolus salmonicolor	Sporidiobolus	Sporidiobolaceae	Sporidiobolales	Microbotryomycetes
														CBS 483	yes	yes	no	no	no	no	no	Sporidiobolus salmonicolor	Sporidiobolus	Sporidiobolaceae	Sporidiobolales	Microbotryomycetes
														CBS 497	yes	yes	yes	no	no	no	no	Sporidiobolus johnsonii	Sporidiobolus	Sporidiobolaceae	Sporidiobolales	Microbotryomycetes
														CBS 1013	yes	yes	no	no	no	no	no	Sporidiobolus johnsonii	Sporidiobolus	Sporidiobolaceae	Sporidiobolales	Microbotryomycetes
														CBS 2647	yes	yes	yes	no	no	no	no	Sporidiobolus johnsonii	Sporidiobolus	Sporidiobolaceae	Sporidiobolales	Microbotryomycetes
														CBS 2648	yes	yes	yes	yes	no	no	no	Sporidiobolus johnsonii	Sporidiobolus	Sporidiobolaceae	Sporidiobolales	Microbotryomycetes
														CBS 6322	yes	yes	yes	no	no	no	no	Sporidiobolus johnsonii	Sporidiobolus	Sporidiobolaceae	Sporidiobolales	Microbotryomycetes
														CBS 495	yes	yes	no	no	no	no	no	Sporidiobolus salmonicolor	Sporidiobolus	Sporidiobolaceae	Sporidiobolales	Microbotryomycetes
														CBS 1012	yes	yes	no	no	no	no	no	Sporidiobolus salmonicolor	Sporidiobolus	Sporidiobolaceae	Sporidiobolales	Microbotryomycetes
														CBS 6470	yes	yes	yes	no	no	no	no	Sporidiobolus salmonicolor	Sporidiobolus	Sporidiobolaceae	Sporidiobolales	Microbotryomycetes
														CBS 2634	yes	yes	no	no	no	no	no	Sporidiobolus johnsonii	Sporidiobolus	Sporidiobolaceae	Sporidiobolales	Microbotryomycetes
														CBS 7795	yes	yes	yes	no	no	no	no	Sporidiobolus johnsonii	Sporidiobolus	Sporidiobolaceae	Sporidiobolales	Microbotryomycetes
														CBS 4209	yes	yes	yes	yes	no	no	no	Sporidiobolus salmonicolor	Sporidiobolus	Sporidiobolaceae	Sporidiobolales	Microbotryomycetes
														CBS 5470	yes	yes	yes	yes	no	no	no	Sporidiobolus johnsonii	Sporidiobolus	Sporidiobolaceae	Sporidiobolales	Microbotryomycetes
														CBS 484	yes	yes	no	no	no	no	no	Sporidiobolus pararoseus	Sporidiobolus	Sporidiobolaceae	Sporidiobolales	Microbotryomycetes
														CBS 499	yes	yes	no	no	no	no	no	Sporidiobolus pararoseus	Sporidiobolus	Sporidiobolaceae	Sporidiobolales	Microbotryomycetes
														CBS 7716	yes	yes	variable	no	no	no	no	Sporidiobolus pararoseus	Sporidiobolus	Sporidiobolaceae	Sporidiobolales	Microbotryomycetes
														CBS 491	yes	yes	no	no	no	no	no	Sporidiobolus pararoseus	Sporidiobolus	Sporidiobolaceae	Sporidiobolales	Microbotryomycetes
														CBS 4216	yes	yes	no	no	no	no	no	Sporidiobolus pararoseus	Sporidiobolus	Sporidiobolaceae	Sporidiobolales	Microbotryomycetes
														CBS 9657	yes	yes	no	no	no	no	no	Sporobolomyces patagonicus	Sporobolomyces	Unassigned Sporidiobolales	Sporidiobolales	Microbotryomycetes
														CBS 9658	yes	yes	variable	no	no	no	no	Sporobolomyces patagonicus	Sporobolomyces	Unassigned Sporidiobolales	Sporidiobolales	Microbotryomycetes
														CBS 5331	yes	yes	no	no	no	no	no	Sporidiobolus pararoseus	Sporidiobolus	Sporidiobolaceae	Sporidiobolales	Microbotryomycetes
														CBS 2638	yes	yes	no	no	no	no	no	Sporidiobolus pararoseus	Sporidiobolus	Sporidiobolaceae	Sporidiobolales	Microbotryomycetes
														CBS 4215	yes	no	no	no	no	no	no	Sporobolomyces carnicolor	Sporobolomyces	Unassigned Sporidiobolales	Sporidiobolales	Microbotryomycetes
														CBS 2639	yes	no	no	no	no	no	no	Sporidiobolus metaroseus	Sporidiobolus	Sporidiobolaceae	Sporidiobolales	Microbotryomycetes
														CBS 488	yes	yes	no	no	no	no	no	Sporobolomyces salmoneus	Sporobolomyces	Unassigned Sporidiobolales	Sporidiobolales	Microbotryomycetes
														CBS 4217	yes	no	no	no	no	no	no	Sporobolomyces salmoneus var. salmoneus	Sporobolomyces	Unassigned Sporidiobolales	Sporidiobolales	Microbotryomycetes
														CBS 1016	yes	no	no	no	no	no	no	Sporidiobolus metaroseus	Sporidiobolus	Sporidiobolaceae	Sporidiobolales	Microbotryomycetes
														CBS 2645	yes	no	no	no	no	no	no	Sporidiobolus metaroseus	Sporidiobolus	Sporidiobolaceae	Sporidiobolales	Microbotryomycetes
														CBS 7253	yes	no	no	no	no	no	no	Sporobolomyces	Sporobolomyces	Unassigned Sporidiobolales	Sporidiobolales	Microbotryomycetes
														CBS 7501	yes	yes	no	no	no	no	no	Sporobolomyces ruberrimus	Sporobolomyces	Unassigned Sporidiobolales	Sporidiobolales	Microbotryomycetes
														CBS 8547	yes	no	no	no	no	no	no	Rhodotorula glutinis	Rhodotorula	Unassigned Sporidiobolales	Sporidiobolales	Microbotryomycetes
														CBS 8087	yes	yes	no	no	no	no	no	Sporobolomyces	Sporobolomyces	Unassigned Sporidiobolales	Sporidiobolales	Microbotryomycetes
														CBS 7252	yes	no	no	no	no	no	no	Sporobolomyces	Sporobolomyces	Unassigned Sporidiobolales	Sporidiobolales	Microbotryomycetes
														CBS 7500	yes	yes	no	no	no	no	no	Sporobolomyces ruberrimus	Sporobolomyces	Unassigned Sporidiobolales	Sporidiobolales	Microbotryomycetes
														CBS 8619	yes	no	no	no	no	no	no	Sporobolomyces ruberrimus	Sporobolomyces	Unassigned Sporidiobolales	Sporidiobolales	Microbotryomycetes
														CBS 5744	yes	yes	no	no	no	no	no	Sporobolomyces japonicus	Sporidiobolus	Sporidiobolaceae	Sporidiobolales	Microbotryomycetes
														CBS 485	yes	no	no	no	no	no	no	Sporidiobolus metaroseus	Sporidiobolus	Sporidiobolaceae	Sporidiobolales	Microbotryomycetes
														CBS 486	yes	no	no	no	no	no	no	Sporobolomyces roseus	Sporidiobolus	Sporidiobolaceae	Sporidiobolales	Microbotryomycetes
														CBS 993	yes	no	no	no	no	no	no	Sporidiobolus metaroseus	Sporidiobolus	Sporidiobolaceae	Sporidiobolales	Microbotryomycetes
														CBS 2840	yes	no	no	no	no	no	no	Sporidiobolus metaroseus	Sporidiobolus	Sporidiobolaceae	Sporidiobolales	Microbotryomycetes
														CBS 493	yes	no	no	no	no	no	no	Sporidiobolus metaroseus	Sporidiobolus	Sporidiobolaceae	Sporidiobolales	Microbotryomycetes
														CBS 1036	yes	no	no	no	no	no	no	Sporidiobolus metaroseus	Sporidiobolus	Sporidiobolaceae	Sporidiobolales	Microbotryomycetes
														CBS 1014	yes	no	no	no	no	no	no	Sporidiobolus metaroseus	Sporidiobolus	Sporidiobolaceae	Sporidiobolales	Microbotryomycetes
														CBS 2841	yes	no	no	no	no	no	no	Sporidiobolus metaroseus	Sporidiobolus	Sporidiobolaceae	Sporidiobolales	Microbotryomycetes
														CBS 2646	yes	no	no	no	no	no	no	Sporidiobolus metaroseus	Sporidiobolus	Sporidiobolaceae	Sporidiobolales	Microbotryomycetes
														CBS 7683	yes	no	no	no	no	no	no	Sporidiobolus metaroseus	Sporidiobolus	Sporidiobolaceae	Sporidiobolales	Microbotryomycetes
														CBS 494	yes	no	no	no	no	no	no	Sporidiobolus metaroseus	Sporidiobolus	Sporidiobolaceae	Sporidiobolales	Microbotryomycetes
														CBS 5541	yes	yes	no	no	no	no	no	Sporidiobolus metaroseus	Sporidiobolus	Sporidiobolaceae	Sporidiobolales	Microbotryomycetes
														CBS 2642	yes	no	no	no	no	no	no	Sporidiobolus metaroseus	Sporidiobolus	Sporidiobolaceae	Sporidiobolales	Microbotryomycetes
														CBS 9094	yes	yes	no	no	no	no	no	Sporobolomyces blumeae	Sporobolomyces	Unassigned Sporidiobolales	Sporidiobolales	Microbotryomycetes
														CBS 17	yes	yes	no	no	no	no	no	Rhodotorula mucilaginosa var. mucilaginosa	Rhodotorula	Unassigned Sporidiobolales	Sporidiobolales	Microbotryomycetes
														CBS 316	yes	yes	no	no	no	no	no	Rhodotorula mucilaginosa	Rhodotorula	Unassigned Sporidiobolales	Sporidiobolales	Microbotryomycetes
														CBS 330	yes	yes	no	no	no	no	no	Rhodotorula mucilaginosa var. mucilaginosa	Rhodotorula	Unassigned Sporidiobolales	Sporidiobolales	Microbotryomycetes
														CBS 333	yes	yes	yes	yes	no	no	no	Rhodotorula mucilaginosa var. mucilaginosa	Rhodotorula	Unassigned Sporidiobolales	Sporidiobolales	Microbotryomycetes
														CBS 2376	yes	yes	yes	no	no	no	no	Rhodotorula mucilaginosa	Rhodotorula	Unassigned Sporidiobolales	Sporidiobolales	Microbotryomycetes
														CBS 2386	yes	yes	no	no	no	no	no	Rhodotorula mucilaginosa	Rhodotorula	Unassigned Sporidiobolales	Sporidiobolales	Microbotryomycetes
														CBS 2389	yes	yes	yes	no	no	no	no	Rhodotorula mucilaginosa	Rhodotorula	Unassigned Sporidiobolales	Sporidiobolales	Microbotryomycetes
														CBS 6462	yes	yes	yes	no	no	no	no	Rhodotorula mucilaginosa	Rhodotorula	Unassigned Sporidiobolales	Sporidiobolales	Microbotryomycetes
														CBS 8617	yes	yes	yes	no	no	no	no	Rhodotorula mucilaginosa	Rhodotorula	Unassigned Sporidiobolales	Sporidiobolales	Microbotryomycetes
														CBS 1011	yes	yes	no	no	no	no	no	Rhodotorula mucilaginosa var. mucilaginosa	Rhodotorula	Unassigned Sporidiobolales	Sporidiobolales	Microbotryomycetes
														CBS 2772	yes	yes	yes	no	no	no	no	Rhodotorula mucilaginosa var. mucilaginosa	Rhodotorula	Unassigned Sporidiobolales	Sporidiobolales	Microbotryomycetes
														CBS 2414	yes	yes	no	no	no	no	no	Rhodotorula mucilaginosa	Rhodotorula	Unassigned Sporidiobolales	Sporidiobolales	Microbotryomycetes
														CBS 2387	yes	yes	no	no	no	no	no	Rhodotorula mucilaginosa	Rhodotorula	Unassigned Sporidiobolales	Sporidiobolales	Microbotryomycetes
														CBS 2398	yes	yes	yes	no	no	no	no	Rhodotorula mucilaginosa	Rhodotorula	Unassigned Sporidiobolales	Sporidiobolales	Microbotryomycetes
														CBS 326	yes	yes	no	no	no	no	no	Rhodotorula mucilaginosa var. mucilaginosa	Rhodotorula	Unassigned Sporidiobolales	Sporidiobolales	Microbotryomycetes
														CBS 8054	yes	yes	yes	yes	no	no	no	Rhodotorula mucilaginosa	Rhodotorula	Unassigned Sporidiobolales	Sporidiobolales	Microbotryomycetes
														CBS 6610	yes	yes	yes	no	no	no	no	Rhodotorula mucilaginosa	Rhodotorula	Unassigned Sporidiobolales	Sporidiobolales	Microbotryomycetes
														CBS 328	yes	yes	yes	no	no	no	no	Rhodotorula mucilaginosa var. mucilaginosa	Rhodotorula	Unassigned Sporidiobolales	Sporidiobolales	Microbotryomycetes
														CBS 8588	yes	yes	yes	no	no	no	no	Rhodotorula	Rhodotorula	Unassigned Sporidiobolales	Sporidiobolales	Microbotryomycetes
														CBS 2395	yes	yes	no	no	no	no	no	Rhodotorula mucilaginosa	Rhodotorula	Unassigned Sporidiobolales	Sporidiobolales	Microbotryomycetes
														CBS 2401	yes	yes	variable	no	no	no	no	Rhodotorula mucilaginosa	Rhodotorula	Unassigned Sporidiobolales	Sporidiobolales	Microbotryomycetes
														CBS 2413	yes	yes	no	no	no	no	no	Rhodotorula mucilaginosa	Rhodotorula	Unassigned Sporidiobolales	Sporidiobolales	Microbotryomycetes
														CBS 2416	yes	yes	yes	no	no	no	no	Rhodotorula mucilaginosa	Rhodotorula	Unassigned Sporidiobolales	Sporidiobolales	Microbotryomycetes
														CBS 2406	yes	yes	yes	no	no	no	no	Rhodotorula mucilaginosa	Rhodotorula	Unassigned Sporidiobolales	Sporidiobolales	Microbotryomycetes
														CBS 7117	yes	yes	no	no	no	no	no	Rhodotorula mucilaginosa	Rhodotorula	Unassigned Sporidiobolales	Sporidiobolales	Microbotryomycetes
														CBS 334	yes	yes	yes	no	no	no	no	Rhodotorula mucilaginosa var. mucilaginosa	Rhodotorula	Unassigned Sporidiobolales	Sporidiobolales	Microbotryomycetes
														CBS 2390	yes	yes	yes	no	no	no	no	Rhodotorula mucilaginosa	Rhodotorula	Unassigned Sporidiobolales	Sporidiobolales	Microbotryomycetes
														CBS 6469	yes	yes	yes	no	no	no	no	Rhodotorula mucilaginosa	Rhodotorula	Unassigned Sporidiobolales	Sporidiobolales	Microbotryomycetes
														CBS 8596	yes	yes	yes	yes	no	no	no	Rhodotorula mucilaginosa var. mucilaginosa	Rhodotorula	Unassigned Sporidiobolales	Sporidiobolales	Microbotryomycetes
														CBS 8618	yes	yes	yes	no	no	no	no	Rhodotorula mucilaginosa	Rhodotorula	Unassigned Sporidiobolales	Sporidiobolales	Microbotryomycetes
														CBS 2382	yes	yes	yes	no	no	no	no	Rhodotorula mucilaginosa	Rhodotorula	Unassigned Sporidiobolales	Sporidiobolales	Microbotryomycetes
														CBS 327	yes	yes	no	no	no	no	no	Rhodotorula mucilaginosa var. mucilaginosa	Rhodotorula	Unassigned Sporidiobolales	Sporidiobolales	Microbotryomycetes
														CBS 2380	yes	yes	yes	no	no	no	no	Rhodotorula mucilaginosa	Rhodotorula	Unassigned Sporidiobolales	Sporidiobolales	Microbotryomycetes
														CBS 8161	yes	yes	no	no	no	no	no	Rhodotorula mucilaginosa	Rhodotorula	Unassigned Sporidiobolales	Sporidiobolales	Microbotryomycetes
														CBS 2259	yes	yes	yes	no	no	no	no	Rhodotorula mucilaginosa var. mucilaginosa	Rhodotorula	Unassigned Sporidiobolales	Sporidiobolales	Microbotryomycetes
														CBS 2384	yes	yes	no	no	no	no	no	Rhodotorula mucilaginosa	Rhodotorula	Unassigned Sporidiobolales	Sporidiobolales	Microbotryomycetes
														CBS 2391	yes	yes	no	no	no	no	no	Rhodotorula mucilaginosa	Rhodotorula	Unassigned Sporidiobolales	Sporidiobolales	Microbotryomycetes
														CBS 2399	yes	yes	yes	no	no	no	no	Rhodotorula mucilaginosa	Rhodotorula	Unassigned Sporidiobolales	Sporidiobolales	Microbotryomycetes
														CBS 2403	yes	yes	yes	no	no	no	no	Rhodotorula mucilaginosa	Rhodotorula	Unassigned Sporidiobolales	Sporidiobolales	Microbotryomycetes
														CBS 2397	yes	yes	yes	no	no	no	no	Rhodotorula mucilaginosa	Rhodotorula	Unassigned Sporidiobolales	Sporidiobolales	Microbotryomycetes
														CBS 4479	yes	yes	yes	no	no	no	no	Rhodotorula minuta var. minuta	Rhodotorula	Unassigned Sporidiobolales	Sporidiobolales	Microbotryomycetes
														CBS 482	yes	yes	yes	yes	no	no	no	Rhodotorula mucilaginosa var. mucilaginosa	Rhodotorula	Unassigned Sporidiobolales	Sporidiobolales	Microbotryomycetes
														CBS 5330	yes	yes	no	no	no	no	no	Sporidiobolus pararoseus	Sporidiobolus	Sporidiobolaceae	Sporidiobolales	Microbotryomycetes
														CBS 2402	yes	yes	no	no	no	no	no	Rhodotorula mucilaginosa	Rhodotorula	Unassigned Sporidiobolales	Sporidiobolales	Microbotryomycetes
														CBS 9077	yes	yes	yes	variable	no	no	no	Rhodotorula mucilaginosa	Rhodotorula	Unassigned Sporidiobolales	Sporidiobolales	Microbotryomycetes
														CBS 8383	yes	yes	yes	variable	no	no	no	Rhodotorula mucilaginosa var. mucilaginosa	Rhodotorula	Unassigned Sporidiobolales	Sporidiobolales	Microbotryomycetes
														CBS 2773	yes	yes	yes	no	no	no	no	Rhodotorula mucilaginosa var. mucilaginosa	Rhodotorula	Unassigned Sporidiobolales	Sporidiobolales	Microbotryomycetes
														CBS 992	yes	yes	no	no	no	no	no	Rhodotorula mucilaginosa var. mucilaginosa	Rhodotorula	Unassigned Sporidiobolales	Sporidiobolales	Microbotryomycetes
														CBS 5804	yes	yes	no	no	no	no	no	Rhodotorula mucilaginosa	Rhodotorula	Unassigned Sporidiobolales	Sporidiobolales	Microbotryomycetes
														CBS 2405	yes	yes	yes	no	no	no	no	Rhodotorula mucilaginosa	Rhodotorula	Unassigned Sporidiobolales	Sporidiobolales	Microbotryomycetes
														CBS 5951	yes	yes	no	no	no	no	no	Rhodotorula mucilaginosa	Rhodotorula	Unassigned Sporidiobolales	Sporidiobolales	Microbotryomycetes
														CBS 6727	yes	yes	yes	no	no	no	no	Rhodotorula mucilaginosa	Rhodotorula	Unassigned Sporidiobolales	Sporidiobolales	Microbotryomycetes
														CBS 2202	yes	yes	yes	no	no	no	no	Rhodotorula dairenensis	Rhodotorula	Unassigned Sporidiobolales	Sporidiobolales	Microbotryomycetes
														CBS 4406	yes	yes	yes	no	no	no	no	Rhodotorula dairenensis	Rhodotorula	Unassigned Sporidiobolales	Sporidiobolales	Microbotryomycetes
														CBS 7294	yes	yes	yes	no	no	no	no	Rhodotorula dairenensis	Rhodotorula	Unassigned Sporidiobolales	Sporidiobolales	Microbotryomycetes
														CBS 7715	yes	yes	yes	no	no	no	no	Rhodotorula dairenensis	Rhodotorula	Unassigned Sporidiobolales	Sporidiobolales	Microbotryomycetes
														CBS 8048	yes	yes	yes	yes	no	no	no	Rhodotorula glutinis	Rhodotorula	Unassigned Sporidiobolales	Sporidiobolales	Microbotryomycetes
														CBS 5939	yes	yes	no	no	no	no	no	Rhodosporidium sphaerocarpum	Rhodosporidium	Unassigned Sporidiobolales	Sporidiobolales	Microbotryomycetes
														CBS 5940	yes	yes	yes	no	no	no	no	Rhodosporidium sphaerocarpum	Rhodosporidium	Unassigned Sporidiobolales	Sporidiobolales	Microbotryomycetes
														CBS 9075	yes	yes	variable	no	no	no	no	Rhodosporidium sphaerocarpum	Rhodosporidium	Unassigned Sporidiobolales	Sporidiobolales	Microbotryomycetes
														CBS 9079	yes	yes	yes	variable	no	no	no	Rhodosporidium sphaerocarpum	Rhodosporidium	Unassigned Sporidiobolales	Sporidiobolales	Microbotryomycetes
														CBS 9082	yes	yes	variable	no	no	no	no	Rhodosporidium sphaerocarpum	Rhodosporidium	Unassigned Sporidiobolales	Sporidiobolales	Microbotryomycetes
														CBS 5941	yes	yes	no	no	no	no	no	Rhodosporidium sphaerocarpum	Rhodosporidium	Unassigned Sporidiobolales	Sporidiobolales	Microbotryomycetes
														CBS 6985	yes	yes	variable	no	no	no	no	Rhodosporidium sphaerocarpum	Rhodosporidium	Unassigned Sporidiobolales	Sporidiobolales	Microbotryomycetes
														CBS 8385	yes	yes	yes	no	no	no	no	Rhodosporidium sphaerocarpum	Rhodosporidium	Unassigned Sporidiobolales	Sporidiobolales	Microbotryomycetes
														CBS 8386	yes	yes	yes	no	no	no	no	Rhodosporidium sphaerocarpum	Rhodosporidium	Unassigned Sporidiobolales	Sporidiobolales	Microbotryomycetes
														CBS 20	yes	yes	no	no	no	no	no	Rhodotorula glutinis	Rhodotorula	Unassigned Sporidiobolales	Sporidiobolales	Microbotryomycetes
														CBS 2367	yes	yes	no	no	no	no	no	Rhodotorula glutinis	Rhodotorula	Unassigned Sporidiobolales	Sporidiobolales	Microbotryomycetes
														CBS 7796	yes	no	no	no	no	no	no	Rhodotorula glutinis	Rhodotorula	Unassigned Sporidiobolales	Sporidiobolales	Microbotryomycetes
														CBS 2366	yes	yes	no	no	no	no	no	Rhodosporidium babjevae	Rhodosporidium	Unassigned Sporidiobolales	Sporidiobolales	Microbotryomycetes
														CBS 5182	yes	no	no	no	no	no	no	Rhodotorula glutinis	Rhodotorula	Unassigned Sporidiobolales	Sporidiobolales	Microbotryomycetes
														CBS 3043	yes	yes	no	no	no	no	no	Rhodotorula graminis	Rhodotorula	Unassigned Sporidiobolales	Sporidiobolales	Microbotryomycetes
														CBS 5711	yes	yes	no	no	no	no	no	Rhodosporidium paludigenum	Rhodosporidium	Unassigned Sporidiobolales	Sporidiobolales	Microbotryomycetes
														CBS 2890	yes	yes	no	no	no	no	no	Rhodotorula glutinis	Rhodotorula	Unassigned Sporidiobolales	Sporidiobolales	Microbotryomycetes
														CBS 9073	yes	yes	no	no	no	no	no	Rhodotorula	Rhodotorula	Unassigned Sporidiobolales	Sporidiobolales	Microbotryomycetes
														CBS 4213	yes	yes	no	no	no	no	no	Rhodosporidium diobovatum	Rhodosporidium	Unassigned Sporidiobolales	Sporidiobolales	Microbotryomycetes
														CBS 5540	yes	yes	no	no	no	no	no	Rhodosporidium diobovatum	Rhodosporidium	Unassigned Sporidiobolales	Sporidiobolales	Microbotryomycetes
														CBS 324	yes	yes	no	no	no	no	no	Rhodosporidium diobovatum	Rhodosporidium	Unassigned Sporidiobolales	Sporidiobolales	Microbotryomycetes
														CBS 6084	yes	yes	yes	no	no	no	no	Rhodosporidium diobovatum	Rhodosporidium	Unassigned Sporidiobolales	Sporidiobolales	Microbotryomycetes
														CBS 6085	yes	yes	yes	no	no	no	no	Rhodosporidium diobovatum	Rhodosporidium	Unassigned Sporidiobolales	Sporidiobolales	Microbotryomycetes
														CBS 321	yes	yes	no	no	no	no	no	Rhodosporidium kratochvilovae	Rhodosporidium	Unassigned Sporidiobolales	Sporidiobolales	Microbotryomycetes
														CBS 332	yes	yes	yes	no	no	no	no	Rhodosporidium kratochvilovae	Rhodosporidium	Unassigned Sporidiobolales	Sporidiobolales	Microbotryomycetes
														CBS 7293	yes	yes	no	no	no	no	no	Rhodosporidium kratochvilovae	Rhodosporidium	Unassigned Sporidiobolales	Sporidiobolales	Microbotryomycetes
														CBS 7436	yes	yes	no	no	no	no	no	Rhodosporidium kratochvilovae	Rhodosporidium	Unassigned Sporidiobolales	Sporidiobolales	Microbotryomycetes
														CBS 7538	yes	yes	yes	no	no	no	no	Rhodotorula glutinis	Rhodotorula	Unassigned Sporidiobolales	Sporidiobolales	Microbotryomycetes
														CBS 6031	yes	yes	no	no	no	no	no	Rhodotorula araucariae	Rhodotorula	Unassigned Sporidiobolales	Sporidiobolales	Microbotryomycetes
														CBS 7797	yes	yes	yes	no	no	no	no	Rhodotorula araucariae	Rhodotorula	Unassigned Sporidiobolales	Sporidiobolales	Microbotryomycetes
														CBS 2203	yes	yes	no	no	no	no	no	Rhodotorula glutinis	Rhodotorula	Unassigned Sporidiobolales	Sporidiobolales	Microbotryomycetes
														CBS 9306	yes	yes	variable	no	no	no	no	Rhodotorula	Rhodotorula	Unassigned Sporidiobolales	Sporidiobolales	Microbotryomycetes
														CBS 4477	yes	yes	yes	no	no	no	no	Rhodosporidium paludigenum	Rhodosporidium	Unassigned Sporidiobolales	Sporidiobolales	Microbotryomycetes
														CBS 4648	yes	yes	no	no	no	no	no	Rhodosporidium azoricum	Rhodosporidium	Unassigned Sporidiobolales	Sporidiobolales	Microbotryomycetes
														CBS 6567	yes	yes	no	no	no	no	no	Rhodosporidium paludigenum	Rhodosporidium	Unassigned Sporidiobolales	Sporidiobolales	Microbotryomycetes
														CBS 6566	yes	yes	no	no	no	no	no	Rhodosporidium paludigenum	Rhodosporidium	Unassigned Sporidiobolales	Sporidiobolales	Microbotryomycetes
														CBS 6565	yes	yes	no	no	no	no	no	Rhodosporidium paludigenum	Rhodosporidium	Unassigned Sporidiobolales	Sporidiobolales	Microbotryomycetes
														CBS 5531	yes	yes	no	no	no	no	no	Rhodotorula	Rhodotorula	Unassigned Sporidiobolales	Sporidiobolales	Microbotryomycetes
														CBS 7649	yes	yes	yes	no	no	no	no	Rhodotorula	Rhodotorula	Unassigned Sporidiobolales	Sporidiobolales	Microbotryomycetes
														CBS 322	yes	no	no	no	no	no	no	Rhodosporidium babjevae	Rhodosporidium	Unassigned Sporidiobolales	Sporidiobolales	Microbotryomycetes
														CBS 347	yes	yes	no	no	no	no	no	Rhodosporidium babjevae	Rhodosporidium	Unassigned Sporidiobolales	Sporidiobolales	Microbotryomycetes
														CBS 2889	yes	yes	no	no	no	no	no	Rhodotorula glutinis	Rhodotorula	Unassigned Sporidiobolales	Sporidiobolales	Microbotryomycetes
														CBS 6020	yes	no	no	no	no	no	no	Rhodosporidium babjevae	Rhodosporidium	Unassigned Sporidiobolales	Sporidiobolales	Microbotryomycetes
														CBS 7809	yes	yes	no	no	no	no	no	Rhodosporidium babjevae	Rhodosporidium	Unassigned Sporidiobolales	Sporidiobolales	Microbotryomycetes
														CBS 9072	yes	yes	no	no	no	no	no	Rhodotorula	Rhodotorula	Unassigned Sporidiobolales	Sporidiobolales	Microbotryomycetes
														CBS 7808	yes	yes	no	no	no	no	no	Rhodosporidium babjevae	Rhodosporidium	Unassigned Sporidiobolales	Sporidiobolales	Microbotryomycetes
														CBS 9071	yes	yes	no	no	no	no	no	Rhodosporidium babjevae	Rhodosporidium	Unassigned Sporidiobolales	Sporidiobolales	Microbotryomycetes
														CBS 8384	yes	yes	yes	no	no	no	no	Rhodosporidium diobovatum	Rhodosporidium	Unassigned Sporidiobolales	Sporidiobolales	Microbotryomycetes
														CBS 9076	yes	yes	variable	no	no	no	no	Rhodosporidium diobovatum	Rhodosporidium	Unassigned Sporidiobolales	Sporidiobolales	Microbotryomycetes
														CBS 9081	yes	yes	yes	variable	no	no	no	Rhodosporidium diobovatum	Rhodosporidium	Unassigned Sporidiobolales	Sporidiobolales	Microbotryomycetes
														CBS 315	yes	yes	yes	variable	no	no	no	Rhodosporidium toruloides	Rhodosporidium	Unassigned Sporidiobolales	Sporidiobolales	Microbotryomycetes
														CBS 350	yes	yes	yes	no	no	no	no	Rhodosporidium toruloides	Rhodosporidium	Unassigned Sporidiobolales	Sporidiobolales	Microbotryomycetes
														CBS 6570	yes	yes	no	no	no	no	no	Rhodosporidium toruloides	Rhodosporidium	Unassigned Sporidiobolales	Sporidiobolales	Microbotryomycetes
														CBS 349	yes	yes	yes	no	no	no	no	Rhodosporidium toruloides	Rhodosporidium	Unassigned Sporidiobolales	Sporidiobolales	Microbotryomycetes
														CBS 8587	yes	yes	yes	yes	no	no	no	Rhodosporidium toruloides	Rhodosporidium	Unassigned Sporidiobolales	Sporidiobolales	Microbotryomycetes
														CBS 6681	yes	yes	yes	no	no	no	no	Rhodosporidium toruloides	Rhodosporidium	Unassigned Sporidiobolales	Sporidiobolales	Microbotryomycetes
														CBS 5490	yes	yes	yes	yes	no	no	no	Rhodosporidium toruloides	Rhodosporidium	Unassigned Sporidiobolales	Sporidiobolales	Microbotryomycetes
														CBS 5805	yes	yes	yes	yes	no	no	no	Rhodotorula glutinis	Rhodotorula	Unassigned Sporidiobolales	Sporidiobolales	Microbotryomycetes
														CBS 6450	yes	yes	yes	no	no	no	no	Rhodosporidium toruloides	Rhodosporidium	Unassigned Sporidiobolales	Sporidiobolales	Microbotryomycetes
														CBS 7325	yes	yes	yes	no	no	no	no	Rhodosporidium toruloides	Rhodosporidium	Unassigned Sporidiobolales	Sporidiobolales	Microbotryomycetes
														CBS 7292	yes	yes	yes	variable	no	no	no	Rhodosporidium toruloides	Rhodosporidium	Unassigned Sporidiobolales	Sporidiobolales	Microbotryomycetes
														CBS 5778	yes	yes	yes	no	no	no	no	Rhodotorula	Rhodotorula	Unassigned Sporidiobolales	Sporidiobolales	Microbotryomycetes
														CBS 8004	yes	yes	no	no	no	no	no	Rhodosporidium toruloides	Rhodosporidium	Unassigned Sporidiobolales	Sporidiobolales	Microbotryomycetes
														CBS 6016	yes	yes	yes	yes	no	no	no	Rhodosporidium toruloides	Rhodosporidium	Unassigned Sporidiobolales	Sporidiobolales	Microbotryomycetes
														CBS 348	yes	no	no	no	no	no	no	Rhodotorula colostri	Rhodotorula	Unassigned Sporidiobolales	Sporidiobolales	Microbotryomycetes
														CBS 2201	yes	no	no	no	no	no	no	Rhodotorula colostri	Rhodotorula	Unassigned Sporidiobolales	Sporidiobolales	Microbotryomycetes
														CBS 9028	yes	variable	no	no	no	no	no	Rhodotorula colostri	Rhodotorula	Unassigned Sporidiobolales	Sporidiobolales	Microbotryomycetes
														CBS 7604	yes	yes	no	no	no	no	no	Rhodosporidium lusitaniae	Rhodosporidium	Unassigned Sporidiobolales	Sporidiobolales	Microbotryomycetes
														CBS 9205	yes	no	no	no	no	no	no	Sporobolomyces ficis	Sporobolomyces	Unassigned Sporidiobolales	Sporidiobolales	Microbotryomycetes
														CBS 2636	yes	yes	no	no	no	no	no	Sporidiobolus salmonicolor	Sporidiobolus	Sporidiobolaceae	Sporidiobolales	Microbotryomycetes
														CBS 6137	yes	yes	no	no	no	no	no	Sporidiobolus johnsonii	Sporidiobolus	Sporidiobolaceae	Sporidiobolales	Microbotryomycetes
														CBS 6166	yes	yes	yes	yes	no	no	no	Sporobolomyces nylandii	Sporobolomyces	Unassigned Sporidiobolales	Sporidiobolales	Microbotryomycetes
														CBS 9093	yes	yes	yes	no	no	no	no	Sporobolomyces nylandii	Sporobolomyces	Unassigned Sporidiobolales	Sporidiobolales	Microbotryomycetes
														CBS 4999	yes	yes	no	no	no	no	no	Sporidiobolus ruineniae var. ruineniae	Sporidiobolus	Sporidiobolaceae	Sporidiobolales	Microbotryomycetes
														CBS 5001	yes	yes	no	no	no	no	no	Sporidiobolus ruineniae	Sporidiobolus	Sporidiobolaceae	Sporidiobolales	Microbotryomycetes
														CBS 5004	yes	yes	no	no	no	no	no	Sporidiobolus ruineniae var. ruineniae	Sporidiobolus	Sporidiobolaceae	Sporidiobolales	Microbotryomycetes
														CBS 5811	yes	yes	no	no	no	no	no	Sporidiobolus ruineniae	Sporidiobolus	Sporidiobolaceae	Sporidiobolales	Microbotryomycetes
														CBS 9339	yes	yes	no	no	no	no	no	Sporidiobolus ruineniae	Sporidiobolus	Sporidiobolaceae	Sporidiobolales	Microbotryomycetes
														CBS 5624	yes	yes	no	no	no	no	no	Sporidiobolus ruineniae	Sporidiobolus	Sporidiobolaceae	Sporidiobolales	Microbotryomycetes
														CBS 9338	yes	yes	no	no	no	no	no	Sporidiobolus ruineniae	Sporidiobolus	Sporidiobolaceae	Sporidiobolales	Microbotryomycetes
														CBS 6568	yes	yes	yes	yes	no	no	no	Rhodosporidium fluviale	Rhodosporidium	Unassigned Sporidiobolales	Sporidiobolales	Microbotryomycetes
														CBS 7041	yes	yes	no	no	no	no	no	Sporidiobolus microsporus	Sporidiobolus	Sporidiobolaceae	Sporidiobolales	Microbotryomycetes
														CBS 9095	yes	yes	yes	no	no	no	no	Sporobolomyces poonsookiae	Sporobolomyces	Unassigned Sporidiobolales	Sporidiobolales	Microbotryomycetes
														CBS 2786	yes	yes	no	no	no	no	no	Rhodotorula aurantiaca	Rhodotorula	Unassigned Sporidiobolales	Sporidiobolales	Microbotryomycetes
														CBS 4998	yes	yes	no	no	no	no	no	Sporidiobolus ruineniae var. ruineniae	Sporidiobolus	Sporidiobolaceae	Sporidiobolales	Microbotryomycetes
														CBS 9909	yes	yes	no	no	no	no	no	Rhodosporidium concentricum	Rhodosporidium	Unassigned Sporidiobolales	Sporidiobolales	Microbotryomycetes
														CBS 9910	yes	yes	no	no	no	no	no	Rhodosporidium concentricum	Rhodosporidium	Unassigned Sporidiobolales	Sporidiobolales	Microbotryomycetes
														CBS 9911	yes	yes	no	no	no	no	no	Rhodosporidium concentricum	Rhodosporidium	Unassigned Sporidiobolales	Sporidiobolales	Microbotryomycetes
														CBS 9914	yes	yes	no	no	no	no	no	Rhodosporidium concentricum	Rhodosporidium	Unassigned Sporidiobolales	Sporidiobolales	Microbotryomycetes
														CBS 9917	yes	yes	no	no	no	no	no	Rhodosporidium concentricum	Rhodosporidium	Unassigned Sporidiobolales	Sporidiobolales	Microbotryomycetes
														CBS 9915	yes	yes	no	no	no	no	no	Rhodosporidium concentricum	Rhodosporidium	Unassigned Sporidiobolales	Sporidiobolales	Microbotryomycetes
														CBS 9913	yes	variable	no	no	no	no	no	Rhodosporidium concentricum	Rhodosporidium	Unassigned Sporidiobolales	Sporidiobolales	Microbotryomycetes
														CBS 4977	yes	no	no	no	no	no	no	Rhodotorula javanica	Rhodotorula	Unassigned Sporidiobolales	Sporidiobolales	Microbotryomycetes
														CBS 5236	yes	no	no	no	no	no	no	Rhodotorula javanica	Rhodotorula	Unassigned Sporidiobolales	Sporidiobolales	Microbotryomycetes
														CBS 5329	yes	yes	no	no	no	no	no	Sporidiobolus pararoseus	Sporidiobolus	Sporidiobolaceae	Sporidiobolales	Microbotryomycetes
														CBS 8387	yes	no	no	no	no	no	no	Kriegeria eriophori	Zymoxenogloea	Unassigned Pucciniomycetes	Unassigned Pucciniomycetes	Pucciniomycetes
														CBS 8193	yes	yes	no	no	no	no	no	Trichosporon gracile	Trichosporon	Trichosporonaceae	Tremellales	Tremellomycetes
														CBS 6403	yes	no	no	no	no	no	no	Rhodotorula hordea	Rhodotorula	Unassigned Sporidiobolales	Sporidiobolales	Microbotryomycetes
														CBS 6226	yes	yes	no	no	no	no	no	Rhodotorula hylophila	Rhodotorula	Unassigned Sporidiobolales	Sporidiobolales	Microbotryomycetes
														CBS 5000	yes	yes	no	no	no	no	no	Sporidiobolus ruineniae var. ruineniae	Sporidiobolus	Sporidiobolaceae	Sporidiobolales	Microbotryomycetes
														CBS 9340	yes	yes	no	no	no	no	no	Hannaella luteola	Hannaella	Tremellaceae	Tremellales	Tremellomycetes
														CBS 5950	yes	yes	yes	no	no	no	no	Rhodotorula crocea	Rhodotorula	Unassigned Sporidiobolales	Sporidiobolales	Microbotryomycetes
														CBS 6353	yes	no	no	no	no	no	no	Sakaguchia dacryoidea	Sakaguchia	Unassigned Cystobasidiomycetes	Unassigned Cystobasidiomycetes	Cystobasidiomycetes
														CBS 6356	yes	no	no	no	no	no	no	Sakaguchia dacryoidea	Sakaguchia	Unassigned Cystobasidiomycetes	Unassigned Cystobasidiomycetes	Cystobasidiomycetes
														CBS 6357	variable	no	no	no	no	no	no	Sakaguchia dacryoidea	Sakaguchia	Unassigned Cystobasidiomycetes	Unassigned Cystobasidiomycetes	Cystobasidiomycetes
														CBS 7142	yes	no	no	no	no	no	no	Sakaguchia dacryoidea	Sakaguchia	Unassigned Cystobasidiomycetes	Unassigned Cystobasidiomycetes	Cystobasidiomycetes
														CBS 6355	yes	no	no	no	no	no	no	Sakaguchia dacryoidea	Sakaguchia	Unassigned Cystobasidiomycetes	Unassigned Cystobasidiomycetes	Cystobasidiomycetes
														CBS 7999	yes	yes	no	no	no	no	no	Sakaguchia dacryoidea	Sakaguchia	Unassigned Cystobasidiomycetes	Unassigned Cystobasidiomycetes	Cystobasidiomycetes
														CBS 8600	yes	yes	yes	no	no	no	no	Rhodotorula	Rhodotorula	Unassigned Sporidiobolales	Sporidiobolales	Microbotryomycetes
														CBS 4476	yes	yes	no	no	no	no	no	Rhodotorula glutinis	Rhodotorula	Unassigned Sporidiobolales	Sporidiobolales	Microbotryomycetes
														CBS 5143	yes	yes	yes	no	no	no	no	Rhodotorula	Rhodotorula	Unassigned Sporidiobolales	Sporidiobolales	Microbotryomycetes
														CBS 8132	yes	no	no	no	no	no	no	Rhodotorula	Rhodotorula	Unassigned Sporidiobolales	Sporidiobolales	Microbotryomycetes
														CBS 9598	yes	yes	no	no	no	no	no	Rhodotorula lamellibrachii	Rhodotorula	Unassigned Sporidiobolales	Sporidiobolales	Microbotryomycetes
														CBS 8732	yes	no	no	no	no	no	no	Occultifur externus	Occultifur	Cystobasidiaceae	Cystobasidiales	Cystobasidiomycetes
														CBS 8590	yes	yes	no	no	no	no	no	Rhodotorula	Rhodotorula	Unassigned Sporidiobolales	Sporidiobolales	Microbotryomycetes
														CBS 8597	yes	yes	no	no	no	no	no	Rhodotorula	Rhodotorula	Unassigned Sporidiobolales	Sporidiobolales	Microbotryomycetes
														CBS 8591	yes	yes	no	no	no	no	no	Rhodotorula	Rhodotorula	Unassigned Sporidiobolales	Sporidiobolales	Microbotryomycetes
														CBS 8601	yes	yes	variable	no	no	no	no	Rhodotorula	Rhodotorula	Unassigned Sporidiobolales	Sporidiobolales	Microbotryomycetes
														CBS 2177	yes	yes	no	no	no	no	no	Rhodotorula minuta var. minuta	Rhodotorula	Unassigned Sporidiobolales	Sporidiobolales	Microbotryomycetes
														CBS 4407	yes	yes	yes	yes	no	no	no	Rhodotorula minuta var. minuta	Rhodotorula	Unassigned Sporidiobolales	Sporidiobolales	Microbotryomycetes
														CBS 4408	yes	yes	yes	yes	no	no	no	Rhodotorula minuta var. minuta	Rhodotorula	Unassigned Sporidiobolales	Sporidiobolales	Microbotryomycetes
														CBS 7296	yes	yes	yes	no	no	no	no	Rhodotorula minuta	Rhodotorula	Unassigned Sporidiobolales	Sporidiobolales	Microbotryomycetes
														CBS 7309	yes	yes	yes	no	no	no	no	Rhodotorula minuta	Rhodotorula	Unassigned Sporidiobolales	Sporidiobolales	Microbotryomycetes
														CBS 5475	yes	yes	no	no	no	no	no	Rhodotorula minuta	Rhodotorula	Unassigned Sporidiobolales	Sporidiobolales	Microbotryomycetes
														CBS 5706	yes	yes	no	no	no	no	no	Rhodotorula slooffiae	Rhodotorula	Unassigned Sporidiobolales	Sporidiobolales	Microbotryomycetes
														CBS 7295	yes	yes	yes	no	no	no	no	Rhodotorula	Rhodotorula	Unassigned Sporidiobolales	Sporidiobolales	Microbotryomycetes
														CBS 7093	yes	yes	no	no	no	no	no	Rhodotorula slooffiae	Rhodotorula	Unassigned Sporidiobolales	Sporidiobolales	Microbotryomycetes
														CBS 7094	yes	yes	no	no	no	no	no	Rhodotorula	Rhodotorula	Unassigned Sporidiobolales	Sporidiobolales	Microbotryomycetes
														CBS 7095	yes	yes	no	no	no	no	no	Rhodotorula slooffiae	Rhodotorula	Unassigned Sporidiobolales	Sporidiobolales	Microbotryomycetes
														CBS 8019	yes	yes	no	no	no	no	no	Rhodotorula minuta var. minuta	Rhodotorula	Unassigned Sporidiobolales	Sporidiobolales	Microbotryomycetes
														CBS 8411	yes	yes	yes	no	no	no	no	Rhodotorula slooffiae	Rhodotorula	Unassigned Sporidiobolales	Sporidiobolales	Microbotryomycetes
														CBS 2221	yes	yes	no	no	no	no	no	Rhodotorula laryngis	Rhodotorula	Unassigned Sporidiobolales	Sporidiobolales	Microbotryomycetes
														CBS 5695	yes	no	no	no	no	no	no	Rhodotorula laryngis	Rhodotorula	Unassigned Sporidiobolales	Sporidiobolales	Microbotryomycetes
														CBS 8020	yes	no	no	no	no	no	no	Rhodotorula laryngis	Rhodotorula	Unassigned Sporidiobolales	Sporidiobolales	Microbotryomycetes
														CBS 9810	yes	no	no	no	no	no	no	Rhodotorula minuta	Rhodotorula	Unassigned Sporidiobolales	Sporidiobolales	Microbotryomycetes
														CBS 4232	yes	yes	yes	no	no	no	no	Rhodotorula minuta	Rhodotorula	Unassigned Sporidiobolales	Sporidiobolales	Microbotryomycetes
														CBS 7050	yes	yes	no	no	no	no	no	Rhodotorula	Rhodotorula	Unassigned Sporidiobolales	Sporidiobolales	Microbotryomycetes
														CBS 12515	yes	no	no	no	no	no	no	Rhodotorula	Rhodotorula	Unassigned Sporidiobolales	Sporidiobolales	Microbotryomycetes
														CBS 2373	yes	yes	no	no	no	no	no	Rhodotorula minuta	Rhodotorula	Unassigned Sporidiobolales	Sporidiobolales	Microbotryomycetes
														CBS 8018	yes	no	no	no	no	no	no	Rhodotorula	Rhodotorula	Unassigned Sporidiobolales	Sporidiobolales	Microbotryomycetes
														CBS 8013	yes	yes	no	no	no	no	no	Rhodotorula	Rhodotorula	Unassigned Sporidiobolales	Sporidiobolales	Microbotryomycetes
														CBS 71	no	no	no	no	no	no	no	Sporobolomyces gracilis	Sporobolomyces	Unassigned Sporidiobolales	Sporidiobolales	Microbotryomycetes
														CBS 7123	yes	no	no	no	no	no	no	Sporobolomyces gracilis	Sporobolomyces	Unassigned Sporidiobolales	Sporidiobolales	Microbotryomycetes
														CBS 2365	yes	yes	no	no	no	no	no	Rhodotorula marina	Rhodotorula	Unassigned Sporidiobolales	Sporidiobolales	Microbotryomycetes
														CBS 6244	variable	no	no	no	no	no	no	Rhodotorula	Rhodotorula	Unassigned Sporidiobolales	Sporidiobolales	Microbotryomycetes
														CBS 6656	yes	no	no	no	no	no	no	Sporobolomyces	Sporobolomyces	Unassigned Sporidiobolales	Sporidiobolales	Microbotryomycetes
														CBS 7899	yes	no	no	no	no	no	no	Sporobolomyces coprosmae	Sporobolomyces	Unassigned Sporidiobolales	Sporidiobolales	Microbotryomycetes
														CBS 7228	yes	yes	no	no	no	no	no	Sporobolomyces oryzicola	Sporobolomyces	Unassigned Sporidiobolales	Sporidiobolales	Microbotryomycetes
														CBS 8075	yes	variable	no	no	no	no	no	Sporobolomyces foliicola	Sporobolomyces	Unassigned Sporidiobolales	Sporidiobolales	Microbotryomycetes
														CBS 317	yes	no	no	no	no	no	no	Rhodotorula aurantiaca	Rhodotorula	Unassigned Sporidiobolales	Sporidiobolales	Microbotryomycetes
														CBS 5825	yes	no	no	no	no	no	no	Rhodotorula	Rhodotorula	Unassigned Sporidiobolales	Sporidiobolales	Microbotryomycetes
														CBS 8074	yes	no	no	no	no	no	no	Rhodotorula aurantiaca	Rhodotorula	Unassigned Sporidiobolales	Sporidiobolales	Microbotryomycetes
														CBS 6983	yes	yes	no	no	no	no	no	Sporobolomyces salicinus	Sporobolomyces	Unassigned Sporidiobolales	Sporidiobolales	Microbotryomycetes
														CBS 7168	yes	variable	no	no	no	no	no	Sporobolomyces kluyveri-nielii	Sporobolomyces	Unassigned Sporidiobolales	Sporidiobolales	Microbotryomycetes
														CBS 7198	yes	no	no	no	no	no	no	Sporobolomyces phyllomatis	Sporobolomyces	Unassigned Sporidiobolales	Sporidiobolales	Microbotryomycetes
														CBS 7199	yes	no	no	no	no	no	no	Sporobolomyces phyllomatis	Sporobolomyces	Unassigned Sporidiobolales	Sporidiobolales	Microbotryomycetes
														CBS 8076	yes	no	no	no	no	no	no	Rhodotorula armeniaca	Rhodotorula	Unassigned Sporidiobolales	Sporidiobolales	Microbotryomycetes
														CBS 320	yes	yes	no	no	no	no	no	Rhodotorula pallida	Rhodotorula	Unassigned Sporidiobolales	Sporidiobolales	Microbotryomycetes
														CBS 2408	yes	yes	no	no	no	no	no	Rhodotorula minuta	Rhodotorula	Unassigned Sporidiobolales	Sporidiobolales	Microbotryomycetes
														CBS 8644	yes	no	no	no	no	no	no	Rhodotorula	Rhodotorula	Unassigned Sporidiobolales	Sporidiobolales	Microbotryomycetes
														CBS 9638	yes	no	no	no	no	no	no	Rhodotorula laryngis	Rhodotorula	Unassigned Sporidiobolales	Sporidiobolales	Microbotryomycetes
														CBS 8253	yes	no	no	no	no	no	no	Erythrobasidium hasegawianum	Erythrobasidium	Unassigned Erythrobasidiales	Erythrobasidiales	Cystobasidiomycetes
														CBS 8080	yes	no	no	no	no	no	no	Sporobolomyces elongatus	Sporobolomyces	Unassigned Sporidiobolales	Sporidiobolales	Microbotryomycetes
														CBS 9039	yes	variable	no	no	no	no	no	Bannoa hahajimensis	Bannoa	Unassigned Erythrobasidiales	Erythrobasidiales	Cystobasidiomycetes
														CBS 9038	yes	no	no	no	no	no	no	Sporobolomyces ogasawarensis	Sporobolomyces	Unassigned Sporidiobolales	Sporidiobolales	Microbotryomycetes
														CBS 8594	yes	variable	no	no	no	no	no	Rhodotorula orientis	Rhodotorula	Unassigned Sporidiobolales	Sporidiobolales	Microbotryomycetes
														CBS 8598	yes	yes	no	no	no	no	no	Rhodotorula bloemfonteinensis	Rhodotorula	Unassigned Sporidiobolales	Sporidiobolales	Microbotryomycetes
														CBS 8477	yes	no	no	no	no	no	no	Naohidea sebacea	Naohidea	Unassigned Naohideales	Naohideales	Cystobasidiomycetes
														CBS 8373	variable	no	no	no	no	no	no	Sporobolomyces	Sporobolomyces	Unassigned Sporidiobolales	Sporidiobolales	Microbotryomycetes
														CBS 8375	no	no	no	no	no	no	no	Cryptococcus	Cryptococcus	Tremellaceae	Tremellales	Tremellomycetes
														CBS 6655	yes	no	no	no	no	no	no	Rhodotorula lamellibrachii	Rhodotorula	Unassigned Sporidiobolales	Sporidiobolales	Microbotryomycetes
														CBS 7216	yes	yes	no	no	no	no	no	Taphrina epiphylla	Sympodiomycopsis	Microstromataceae	Microstromatales	Exobasidiomycetes
														CBS 5029	yes	yes	no	no	no	no	no	Cryptococcus skinneri	Cryptococcus	Tremellaceae	Tremellales	Tremellomycetes
														CBS 7215	yes	yes	no	no	no	no	no	Tremella foliacea	Tremella	Tremellaceae	Tremellales	Tremellomycetes
														CBS 8481	yes	yes	no	no	no	no	no	Tremella neofoliacea	Tremella	Tremellaceae	Tremellales	Tremellomycetes
														CBS 8474	yes	yes	no	no	no	no	no	Tremella neofoliacea	Tremella	Tremellaceae	Tremellales	Tremellomycetes
														CBS 8484	yes	yes	no	no	no	no	no	Tremella foliacea	Tremella	Tremellaceae	Tremellales	Tremellomycetes
														CBS 5595	yes	no	no	no	no	no	no	Cryptococcus laurentii	Cryptococcus	Tremellaceae	Tremellales	Tremellomycetes
														CBS 5594	yes	no	no	no	no	no	no	Cryptococcus laurentii	Cryptococcus	Tremellaceae	Tremellales	Tremellomycetes
														CBS 8205	yes	no	no	no	no	no	no	Tremella foliacea	Tremella	Tremellaceae	Tremellales	Tremellomycetes
														CBS 6969	yes	no	no	no	no	no	no	Tremella foliacea	Tremella	Tremellaceae	Tremellales	Tremellomycetes
														CBS 8208	yes	no	no	no	no	no	no	Tremella foliacea	Tremella	Tremellaceae	Tremellales	Tremellomycetes
														CBS 8227	yes	no	no	no	no	no	no	Tremella foliacea	Tremella	Tremellaceae	Tremellales	Tremellomycetes
														CBS 8228	yes	no	no	no	no	no	no	Tremella foliacea	Tremella	Tremellaceae	Tremellales	Tremellomycetes
														CBS 4330	yes	no	no	no	no	no	no	Cryptococcus	Cryptococcus	Tremellaceae	Tremellales	Tremellomycetes
														CBS 5745	yes	yes	yes	no	no	no	no	Rhodosporidium toruloides	Rhodosporidium	Unassigned Sporidiobolales	Sporidiobolales	Microbotryomycetes
														CBS 2174	yes	yes	yes	no	no	no	no	Cryptococcus laurentii var. laurentii	Cryptococcus	Tremellaceae	Tremellales	Tremellomycetes
														CBS 7140	yes	yes	yes	yes	no	no	no	Cryptococcus laurentii	Cryptococcus	Tremellaceae	Tremellales	Tremellomycetes
														CBS 8592	yes	yes	yes	yes	no	no	no	Cryptococcus laurentii var. laurentii	Cryptococcus	Tremellaceae	Tremellales	Tremellomycetes
														CBS 8593	yes	yes	yes	yes	no	no	no	Cryptococcus laurentii var. laurentii	Cryptococcus	Tremellaceae	Tremellales	Tremellomycetes
														CBS 5297	yes	yes	yes	no	no	no	no	Cryptococcus laurentii	Cryptococcus	Tremellaceae	Tremellales	Tremellomycetes
														CBS 139	yes	yes	yes	no	no	no	no	Cryptococcus laurentii	Cryptococcus	Tremellaceae	Tremellales	Tremellomycetes
														CBS 8769	yes	yes	yes	no	no	no	no	Cryptococcus laurentii	Cryptococcus	Tremellaceae	Tremellales	Tremellomycetes
														CBS 7857	yes	yes	yes	no	no	no	no	Cryptococcus laurentii	Cryptococcus	Tremellaceae	Tremellales	Tremellomycetes
														CBS 9379	yes	variable	no	no	no	no	no	Cryptococcus	Cryptococcus	Tremellaceae	Tremellales	Tremellomycetes
														CBS 8363	yes	yes	no	no	no	no	no	Cryptococcus	Cryptococcus	Tremellaceae	Tremellales	Tremellomycetes
														CBS 7227	yes	yes	no	no	no	no	no	Bullera pseudoalba	Bullera	Tremellaceae	Tremellales	Tremellomycetes
														CBS 8294	yes	yes	no	no	no	no	no	Bullera pseudoalba	Bullera	Tremellaceae	Tremellales	Tremellomycetes
														CBS 8295	yes	yes	no	no	no	no	no	Bullera pseudoalba	Bullera	Tremellaceae	Tremellales	Tremellomycetes
														CBS 318	yes	yes	no	no	no	no	no	Cryptococcus aureus	Cryptococcus	Tremellaceae	Tremellales	Tremellomycetes
														CBS 942	yes	yes	no	no	no	no	no	Cryptococcus flavescens	Cryptococcus	Tremellaceae	Tremellales	Tremellomycetes
														CBS 6473	yes	yes	no	no	no	no	no	Cryptococcus flavescens	Cryptococcus	Tremellaceae	Tremellales	Tremellomycetes
														CBS 6474	yes	yes	variable	no	no	no	no	Cryptococcus laurentii	Cryptococcus	Tremellaceae	Tremellales	Tremellomycetes
														CBS 6475	yes	no	no	no	no	no	no	Cryptococcus flavescens	Cryptococcus	Tremellaceae	Tremellales	Tremellomycetes
														CBS 9533	yes	yes	no	no	no	no	no	Cryptococcus	Cryptococcus	Tremellaceae	Tremellales	Tremellomycetes
														CBS 6476	yes	no	no	no	no	no	no	Cryptococcus flavescens	Cryptococcus	Tremellaceae	Tremellales	Tremellomycetes
														CBS 8356	yes	no	no	no	no	no	no	Hannaella kunmingensis	Hannaella	Tremellaceae	Tremellales	Tremellomycetes
														CBS 8359	yes	no	no	no	no	no	no	Cryptococcus flavescens	Cryptococcus	Tremellaceae	Tremellales	Tremellomycetes
														CBS 4918	yes	yes	no	no	no	no	no	Cryptococcus flavescens	Cryptococcus	Tremellaceae	Tremellales	Tremellomycetes
														CBS 4919	yes	no	no	no	no	no	no	Cryptococcus laurentii var. laurentii	Cryptococcus	Tremellaceae	Tremellales	Tremellomycetes
														CBS 4926	yes	yes	no	no	no	no	no	Cryptococcus laurentii var. laurentii	Cryptococcus	Tremellaceae	Tremellales	Tremellomycetes
														CBS 8372	yes	yes	no	no	no	no	no	Cryptococcus	Cryptococcus	Tremellaceae	Tremellales	Tremellomycetes
														CBS 8645	yes	yes	no	no	no	no	no	Cryptococcus flavescens	Cryptococcus	Tremellaceae	Tremellales	Tremellomycetes
														CBS 8358	yes	no	no	no	no	no	no	Cryptococcus	Cryptococcus	Tremellaceae	Tremellales	Tremellomycetes
														CBS 8366	yes	no	no	no	no	no	no	Cryptococcus	Cryptococcus	Tremellaceae	Tremellales	Tremellomycetes
														CBS 9345	yes	yes	no	no	no	no	no	Cryptococcus	Cryptococcus	Tremellaceae	Tremellales	Tremellomycetes
														CBS 10889	yes	no	no	no	no	no	no	Cryptococcus	Cryptococcus	Tremellaceae	Tremellales	Tremellomycetes
														CBS 4979	yes	yes	yes	no	no	no	no	Cryptococcus	Cryptococcus	Tremellaceae	Tremellales	Tremellomycetes
														CBS 12398	yes	yes	yes	no	no	no	no	Bandoniozyma complexa	Cryptococcus	Tremellaceae	Tremellales	Tremellomycetes
														CBS 8364	yes	yes	variable	no	no	no	no	Bandoniozyma noutii	Cryptococcus	Tremellaceae	Tremellales	Tremellomycetes
														CBS 8365	yes	yes	no	no	no	no	no	Bandoniozyma noutii	Cryptococcus	Tremellaceae	Tremellales	Tremellomycetes
														CBS 8368	yes	yes	variable	no	no	no	no	Bandoniozyma noutii	Cryptococcus	Tremellaceae	Tremellales	Tremellomycetes
														CBS 6024	yes	yes	yes	variable	no	no	no	Bandoniozyma tunnelae	Cryptococcus	Tremellaceae	Tremellales	Tremellomycetes
														CBS 6123	yes	yes	variable	no	no	no	no	Bandoniozyma tunnelae	Cryptococcus	Tremellaceae	Tremellales	Tremellomycetes
														CBS 8024	yes	yes	no	no	no	no	no	Bandoniozyma tunnelae	Cryptococcus	Tremellaceae	Tremellales	Tremellomycetes
														CBS 8127	yes	yes	yes	no	no	no	no	Cryptococcus	Cryptococcus	Tremellaceae	Tremellales	Tremellomycetes
														CBS 12399	yes	yes	yes	no	no	no	no	Bandoniozyma fermentans	Cryptococcus	Tremellaceae	Tremellales	Tremellomycetes
														CBS 331	yes	yes	no	no	no	no	no	Cryptococcus flavus	Cryptococcus	Tremellaceae	Tremellales	Tremellomycetes
														CBS 8296	yes	yes	no	no	no	no	no	Cryptococcus flavus	Cryptococcus	Tremellaceae	Tremellales	Tremellomycetes
														CBS 500	yes	no	no	no	no	no	no	Bulleromyces albus	Bulleromyces	Tremellaceae	Tremellales	Tremellomycetes
														CBS 7440	yes	no	no	no	no	no	no	Bulleromyces albus	Bulleromyces	Tremellaceae	Tremellales	Tremellomycetes
														CBS 7441	yes	variable	no	no	no	no	no	Bulleromyces albus	Bulleromyces	Tremellaceae	Tremellales	Tremellomycetes
														CBS 7503	yes	no	no	no	no	no	no	Bulleromyces albus	Bulleromyces	Tremellaceae	Tremellales	Tremellomycetes
														CBS 7856	yes	no	no	no	no	no	no	Bulleromyces albus	Bulleromyces	Tremellaceae	Tremellales	Tremellomycetes
														CBS 501	yes	yes	no	no	no	no	no	Bulleromyces albus	Bulleromyces	Tremellaceae	Tremellales	Tremellomycetes
														CBS 502	yes	no	no	no	no	no	no	Bulleromyces albus	Bulleromyces	Tremellaceae	Tremellales	Tremellomycetes
														CBS 6302	yes	no	no	no	no	no	no	Bulleromyces albus	Bulleromyces	Tremellaceae	Tremellales	Tremellomycetes
														CBS 7165	yes	variable	no	no	no	no	no	Bullera	Bullera	Tremellaceae	Tremellales	Tremellomycetes
														CBS 8290	yes	no	no	no	no	no	no	Bullera unica	Bullera	Tremellaceae	Tremellales	Tremellomycetes
														CBS 8088	yes	yes	no	no	no	no	no	Cuniculitrema polymorpha	Cuniculitrema	Cuniculitremaceae	Tremellales	Tremellomycetes
														CBS 8090	yes	variable	no	no	no	no	no	Cuniculitrema polymorpha	Cuniculitrema	Cuniculitremaceae	Tremellales	Tremellomycetes
														CBS 8089	yes	no	no	no	no	no	no	Cuniculitrema polymorpha	Cuniculitrema	Cuniculitremaceae	Tremellales	Tremellomycetes
														CBS 9644	yes	yes	no	no	no	no	no	Cuniculitrema polymorpha	Cuniculitrema	Cuniculitremaceae	Tremellales	Tremellomycetes
														CBS 4103	yes	no	no	no	no	no	no	Cryptococcus humicola	Cryptococcus	Tremellaceae	Tremellales	Tremellomycetes
														CBS 6479	yes	no	no	no	no	no	no	Cryptococcus podzolicus	Cryptococcus	Tremellaceae	Tremellales	Tremellomycetes
														CBS 5489	yes	yes	no	no	no	no	no	Cryptococcus podzolicus	Cryptococcus	Tremellaceae	Tremellales	Tremellomycetes
														CBS 7147	yes	yes	no	no	no	no	no	Cryptococcus	Cryptococcus	Tremellaceae	Tremellales	Tremellomycetes
														CBS 7149	yes	variable	no	no	no	no	no	Cryptococcus	Cryptococcus	Tremellaceae	Tremellales	Tremellomycetes
														CBS 9326	yes	yes	no	no	no	no	no	Cryptococcus podzolicus	Cryptococcus	Tremellaceae	Tremellales	Tremellomycetes
														CBS 9352	yes	yes	no	no	no	no	no	Cryptococcus podzolicus	Cryptococcus	Tremellaceae	Tremellales	Tremellomycetes
														CBS 9356	yes	yes	no	no	no	no	no	Cryptococcus podzolicus	Cryptococcus	Tremellaceae	Tremellales	Tremellomycetes
														CBS 9359	yes	yes	no	no	no	no	no	Cryptococcus podzolicus	Cryptococcus	Tremellaceae	Tremellales	Tremellomycetes
														CBS 9355	yes	yes	no	no	no	no	no	Cryptococcus podzolicus	Cryptococcus	Tremellaceae	Tremellales	Tremellomycetes
														CBS 9357	yes	yes	variable	variable	no	no	no	Cryptococcus podzolicus	Cryptococcus	Tremellaceae	Tremellales	Tremellomycetes
														CBS 9358	yes	yes	variable	variable	no	no	no	Cryptococcus podzolicus	Cryptococcus	Tremellaceae	Tremellales	Tremellomycetes
														CBS 9360	yes	yes	no	no	no	no	no	Cryptococcus podzolicus	Cryptococcus	Tremellaceae	Tremellales	Tremellomycetes
														CBS 9361	yes	yes	no	no	no	no	no	Cryptococcus podzolicus	Cryptococcus	Tremellaceae	Tremellales	Tremellomycetes
														CBS 5598	yes	no	no	no	no	no	no	Cryptococcus laurentii	Cryptococcus	Tremellaceae	Tremellales	Tremellomycetes
														CBS 6442	yes	no	no	no	no	no	no	Cryptococcus podzolicus	Cryptococcus	Tremellaceae	Tremellales	Tremellomycetes
														CBS 9350	yes	yes	no	no	no	no	no	Cryptococcus podzolicus	Cryptococcus	Tremellaceae	Tremellales	Tremellomycetes
														CBS 6445	yes	variable	no	no	no	no	no	Cryptococcus podzolicus	Cryptococcus	Tremellaceae	Tremellales	Tremellomycetes
														CBS 6819	yes	no	no	no	no	no	no	Cryptococcus podzolicus	Cryptococcus	Tremellaceae	Tremellales	Tremellomycetes
														CBS 6486	yes	yes	no	no	no	no	no	Cryptococcus podzolicus	Cryptococcus	Tremellaceae	Tremellales	Tremellomycetes
														CBS 9353	yes	variable	no	no	no	no	no	Cryptococcus podzolicus	Cryptococcus	Tremellaceae	Tremellales	Tremellomycetes
														CBS 7717	yes	no	no	no	no	no	no	Cryptococcus podzolicus	Cryptococcus	Tremellaceae	Tremellales	Tremellomycetes
														CBS 4937	yes	no	no	no	no	no	no	Hannaella luteola	Hannaella	Tremellaceae	Tremellales	Tremellomycetes
														CBS 9342	yes	yes	no	no	no	no	no	Cryptococcus	Cryptococcus	Tremellaceae	Tremellales	Tremellomycetes
														CBS 6803	yes	yes	no	no	no	no	no	Sirobasidium magnum	Sirobasidium	Sirobasidiaceae	Tremellales	Tremellomycetes
														CBS 8482	yes	yes	no	no	no	no	no	Sirobasidium magnum	Sirobasidium	Sirobasidiaceae	Tremellales	Tremellomycetes
														CBS 8485	yes	yes	no	no	no	no	no	Sirobasidium magnum	Sirobasidium	Sirobasidiaceae	Tremellales	Tremellomycetes
														CBS 6964	yes	no	no	no	no	no	no	Sirobasidium magnum	Sirobasidium	Sirobasidiaceae	Tremellales	Tremellomycetes
														CBS 6806	yes	yes	no	no	no	no	no	Sirobasidium magnum	Sirobasidium	Sirobasidiaceae	Tremellales	Tremellomycetes
														CBS 7672	yes	no	no	no	no	no	no	Fibulobasidium inconspicuum	Fibulobasidium	Sirobasidiaceae	Tremellales	Tremellomycetes
														CBS 7679	yes	no	no	no	no	no	no	Fibulobasidium inconspicuum	Fibulobasidium	Sirobasidiaceae	Tremellales	Tremellomycetes
														CBS 8237	yes	yes	yes	no	no	no	no	Fibulobasidium inconspicuum	Fibulobasidium	Sirobasidiaceae	Tremellales	Tremellomycetes
														CBS 7680	yes	no	no	no	no	no	no	Fibulobasidium inconspicuum	Fibulobasidium	Sirobasidiaceae	Tremellales	Tremellomycetes
														CBS 8240	yes	yes	yes	no	no	no	no	Fibulobasidium inconspicuum	Fibulobasidium	Sirobasidiaceae	Tremellales	Tremellomycetes
														CBS 7805	variable	no	no	no	no	no	no	Sirobasidium intermedium	Sirobasidium	Sirobasidiaceae	Tremellales	Tremellomycetes
														CBS 8489	yes	no	no	no	no	no	no	Tremella giraffa	Tremella	Tremellaceae	Tremellales	Tremellomycetes
														CBS 5492	yes	yes	no	no	no	no	no	Fellomyces penicillatus	Fellomyces	Cuniculitremaceae	Tremellales	Tremellomycetes
														CBS 8555	yes	yes	yes	yes	no	no	no	Fellomyces penicillatus	Fellomyces	Cuniculitremaceae	Tremellales	Tremellomycetes
														CBS 8320	yes	no	no	no	no	no	no	Fellomyces borneensis	Fellomyces	Cuniculitremaceae	Tremellales	Tremellomycetes
														CBS 8321	yes	no	no	no	no	no	no	Fellomyces borneensis	Fellomyces	Cuniculitremaceae	Tremellales	Tremellomycetes
														CBS 8322	yes	no	no	no	no	no	no	Fellomyces borneensis	Fellomyces	Cuniculitremaceae	Tremellales	Tremellomycetes
														CBS 8323	yes	no	no	no	no	no	no	Fellomyces borneensis	Fellomyces	Cuniculitremaceae	Tremellales	Tremellomycetes
														CBS 6072	yes	yes	no	no	no	no	no	Fellomyces polyborus	Fellomyces	Cuniculitremaceae	Tremellales	Tremellomycetes
														CBS 6643	yes	yes	no	no	no	no	no	Fellomyces polyborus	Fellomyces	Cuniculitremaceae	Tremellales	Tremellomycetes
														CBS 8333	yes	yes	no	no	no	no	no	Fellomyces	Fellomyces	Cuniculitremaceae	Tremellales	Tremellomycetes
														CBS 7152	yes	no	no	no	no	no	no	Fellomyces penicillatus	Fellomyces	Cuniculitremaceae	Tremellales	Tremellomycetes
														CBS 8278	yes	yes	no	no	no	no	no	Fellomyces chinensis	Fellomyces	Cuniculitremaceae	Tremellales	Tremellomycetes
														CBS 8326	yes	no	no	no	no	no	no	Fellomyces chinensis	Fellomyces	Cuniculitremaceae	Tremellales	Tremellomycetes
														CBS 8327	yes	no	no	no	no	no	no	Fellomyces chinensis	Fellomyces	Cuniculitremaceae	Tremellales	Tremellomycetes
														CBS 8328	yes	no	no	no	no	no	no	Fellomyces chinensis	Fellomyces	Cuniculitremaceae	Tremellales	Tremellomycetes
														CBS 8314	yes	no	no	no	no	no	no	Fellomyces chinensis	Fellomyces	Cuniculitremaceae	Tremellales	Tremellomycetes
														CBS 8283	yes	no	no	no	no	no	no	Fellomyces	Fellomyces	Cuniculitremaceae	Tremellales	Tremellomycetes
														CBS 8276	yes	no	no	no	no	no	no	Fellomyces	Fellomyces	Cuniculitremaceae	Tremellales	Tremellomycetes
														CBS 8304	yes	no	no	no	no	no	no	Fellomyces chinensis	Fellomyces	Cuniculitremaceae	Tremellales	Tremellomycetes
														CBS 8309	yes	no	no	no	no	no	no	Fellomyces lichenicola	Fellomyces	Cuniculitremaceae	Tremellales	Tremellomycetes
														CBS 8315	yes	no	no	no	no	no	no	Fellomyces lichenicola	Fellomyces	Cuniculitremaceae	Tremellales	Tremellomycetes
														CBS 8325	yes	no	no	no	no	no	no	Fellomyces lichenicola	Fellomyces	Cuniculitremaceae	Tremellales	Tremellomycetes
														CBS 8311	yes	no	no	no	no	no	no	Fellomyces	Fellomyces	Cuniculitremaceae	Tremellales	Tremellomycetes
														CBS 8277	yes	yes	no	no	no	no	no	Fellomyces sichuanensis	Fellomyces	Cuniculitremaceae	Tremellales	Tremellomycetes
														CBS 8317	yes	no	no	no	no	no	no	Fellomyces sichuanensis	Fellomyces	Cuniculitremaceae	Tremellales	Tremellomycetes
														CBS 8318	yes	no	no	no	no	no	no	Fellomyces sichuanensis	Fellomyces	Cuniculitremaceae	Tremellales	Tremellomycetes
														CBS 8319	yes	no	no	no	no	no	no	Fellomyces sichuanensis	Fellomyces	Cuniculitremaceae	Tremellales	Tremellomycetes
														CBS 8610	yes	no	no	no	no	no	no	Kockovaella schimae	Kockovaella	Cuniculitremaceae	Tremellales	Tremellomycetes
														CBS 8310	yes	no	no	no	no	no	no	Fellomyces	Fellomyces	Cuniculitremaceae	Tremellales	Tremellomycetes
														CBS 9811	yes	no	no	no	no	no	no	Kockovaella barringtoniae	Kockovaella	Cuniculitremaceae	Tremellales	Tremellomycetes
														CBS 7616	yes	yes	yes	yes	yes	no	no	Trichosporon mucoides	Trichosporon	Trichosporonaceae	Tremellales	Tremellomycetes
														CBS 8544	yes	no	no	no	no	no	no	Fellomyces ogasawarensis	Fellomyces	Cuniculitremaceae	Tremellales	Tremellomycetes
														CBS 8487	yes	yes	no	no	no	no	no	Tremella nivalis	Tremella	Tremellaceae	Tremellales	Tremellomycetes
														CBS 8545	yes	no	no	no	no	no	no	Fellomyces distylii	Fellomyces	Cuniculitremaceae	Tremellales	Tremellomycetes
														CBS 8279	yes	no	no	no	no	no	no	Fellomyces mexicanus	Fellomyces	Cuniculitremaceae	Tremellales	Tremellomycetes
														CBS 8313	yes	no	no	no	no	no	no	Fellomyces mexicanus	Fellomyces	Cuniculitremaceae	Tremellales	Tremellomycetes
														CBS 8305	yes	no	no	no	no	no	no	Fellomyces	Fellomyces	Cuniculitremaceae	Tremellales	Tremellomycetes
														CBS 8306	yes	no	no	no	no	no	no	Fellomyces thailandicus	Fellomyces	Cuniculitremaceae	Tremellales	Tremellomycetes
														CBS 8307	yes	no	no	no	no	no	no	Fellomyces thailandicus	Fellomyces	Cuniculitremaceae	Tremellales	Tremellomycetes
														CBS 8308	yes	no	no	no	no	no	no	Fellomyces thailandicus	Fellomyces	Cuniculitremaceae	Tremellales	Tremellomycetes
														CBS 8607	yes	no	no	no	no	no	no	Kockovaella machilophila	Kockovaella	Cuniculitremaceae	Tremellales	Tremellomycetes
														CBS 7727	no	no	no	no	no	no	no	Fellomyces	Fellomyces	Cuniculitremaceae	Tremellales	Tremellomycetes
														CBS 8275	yes	no	no	no	no	no	no	Fellomyces	Fellomyces	Cuniculitremaceae	Tremellales	Tremellomycetes
														CBS 7552	yes	yes	yes	no	no	no	no	Kockovaella thailandica	Kockovaella	Cuniculitremaceae	Tremellales	Tremellomycetes
														CBS 7553	yes	yes	no	no	no	no	no	Kockovaella thailandica	Kockovaella	Cuniculitremaceae	Tremellales	Tremellomycetes
														CBS 7554	yes	yes	no	no	no	no	no	Kockovaella imperatae	Kockovaella	Cuniculitremaceae	Tremellales	Tremellomycetes
														CBS 8624	yes	yes	no	no	no	no	no	Kockovaella sacchari	Kockovaella	Cuniculitremaceae	Tremellales	Tremellomycetes
														CBS 8243	yes	yes	yes	no	no	no	no	Fellomyces fuzhouensis	Fellomyces	Cuniculitremaceae	Tremellales	Tremellomycetes
														CBS 8324	yes	no	no	no	no	no	no	Fellomyces chinensis	Fellomyces	Cuniculitremaceae	Tremellales	Tremellomycetes
														CBS 8608	yes	no	no	no	no	no	no	Kockovaella phaffii	Kockovaella	Cuniculitremaceae	Tremellales	Tremellomycetes
														CBS 8609	yes	no	no	no	no	no	no	Kockovaella phaffii	Kockovaella	Cuniculitremaceae	Tremellales	Tremellomycetes
														CBS 7515	no	no	no	no	no	no	no	Fellomyces horovitziae	Fellomyces	Cuniculitremaceae	Tremellales	Tremellomycetes
														CBS 8312	yes	no	no	no	no	no	no	Fellomyces	Fellomyces	Cuniculitremaceae	Tremellales	Tremellomycetes
														CBS 8286	no	no	no	no	no	no	no	Bullera hannae	Bullera	Tremellaceae	Tremellales	Tremellomycetes
														CBS 8623	yes	no	no	no	no	no	no	Bullera penniseticola	Bullera	Tremellaceae	Tremellales	Tremellomycetes
														CBS 8268	no	no	no	no	no	no	no	Rhodotorula	Rhodotorula	Unassigned Sporidiobolales	Sporidiobolales	Microbotryomycetes
														CBS 5235	yes	no	no	no	no	no	no	Cryptococcus marinus	Cryptococcus	Tremellaceae	Tremellales	Tremellomycetes
														CBS 7810	yes	no	no	no	no	no	no	Tremella moriformis	Tremella	Tremellaceae	Tremellales	Tremellomycetes
														CBS 8232	yes	no	no	no	no	no	no	Tremella moriformis	Tremella	Tremellaceae	Tremellales	Tremellomycetes
														CBS 6807	yes	no	no	no	no	no	no	Rhodotorula	Rhodotorula	Unassigned Sporidiobolales	Sporidiobolales	Microbotryomycetes
														CBS 8136	yes	no	no	no	no	no	no	Rhodotorula	Rhodotorula	Unassigned Sporidiobolales	Sporidiobolales	Microbotryomycetes
														CBS 8522	yes	no	no	no	no	no	no	Trichosporon porosum	Trichosporon	Trichosporonaceae	Tremellales	Tremellomycetes
														CBS 2040	yes	no	no	no	no	no	no	Trichosporon porosum	Trichosporon	Trichosporonaceae	Tremellales	Tremellomycetes
														CBS 2820	yes	no	no	no	no	no	no	Trichosporon moniliiforme	Trichosporon	Trichosporonaceae	Tremellales	Tremellomycetes
														CBS 8397	yes	no	no	no	no	no	no	Trichosporon porosum	Trichosporon	Trichosporonaceae	Tremellales	Tremellomycetes
														CBS 2848	yes	no	no	no	no	no	no	Trichosporon	Trichosporon	Trichosporonaceae	Tremellales	Tremellomycetes
														CBS 8396	yes	no	no	no	no	no	no	Trichosporon porosum	Trichosporon	Trichosporonaceae	Tremellales	Tremellomycetes
														CBS 5597	yes	no	no	no	no	no	no	Trichosporon	Trichosporon	Trichosporonaceae	Tremellales	Tremellomycetes
														CBS 8245	yes	no	no	no	no	no	no	Trichosporon gamsii	Trichosporon	Trichosporonaceae	Tremellales	Tremellomycetes
														CBS 8246	yes	yes	no	no	no	no	no	Trichosporon sporotrichoides	Trichosporon	Trichosporonaceae	Tremellales	Tremellomycetes
														CBS 8686	yes	yes	no	no	no	no	no	Trichosporon dehoogii	Trichosporon	Trichosporonaceae	Tremellales	Tremellomycetes
														CBS 9202	yes	yes	no	no	no	no	no	Guehomyces pullulans	Glaciozyma	Pucciniomycotinaceae	Pucciniomycotinales	Pucciniomycetes
														CBS 2495	yes	yes	no	no	no	no	no	Trichosporon laibachii	Trichosporon	Trichosporonaceae	Tremellales	Tremellomycetes
														CBS 5381	yes	yes	no	no	no	no	no	Trichosporon laibachii	Trichosporon	Trichosporonaceae	Tremellales	Tremellomycetes
														CBS 5382	yes	no	no	no	no	no	no	Trichosporon	Trichosporon	Trichosporonaceae	Tremellales	Tremellomycetes
														CBS 5790	yes	no	no	no	no	no	no	Trichosporon laibachii	Trichosporon	Trichosporonaceae	Tremellales	Tremellomycetes
														CBS 5791	yes	no	no	no	no	no	no	Trichosporon laibachii	Trichosporon	Trichosporonaceae	Tremellales	Tremellomycetes
														CBS 8523	yes	yes	no	no	no	no	no	Trichosporon laibachii	Trichosporon	Trichosporonaceae	Tremellales	Tremellomycetes
														CBS 5066	yes	yes	no	no	no	no	no	Trichosporon gracile	Trichosporon	Trichosporonaceae	Tremellales	Tremellomycetes
														CBS 6861	yes	yes	no	no	no	no	no	Trichosporon gracile	Trichosporon	Trichosporonaceae	Tremellales	Tremellomycetes
														CBS 8189	yes	yes	no	no	no	no	no	Trichosporon gracile	Trichosporon	Trichosporonaceae	Tremellales	Tremellomycetes
														CBS 8192	yes	yes	variable	no	no	no	no	Trichosporon	Trichosporon	Trichosporonaceae	Tremellales	Tremellomycetes
														CBS 8518	yes	yes	yes	yes	no	no	no	Trichosporon gracile	Trichosporon	Trichosporonaceae	Tremellales	Tremellomycetes
														CBS 8519	yes	yes	no	no	no	no	no	Trichosporon gracile	Trichosporon	Trichosporonaceae	Tremellales	Tremellomycetes
														CBS 8521	yes	yes	no	no	no	no	no	Trichosporon guehoae	Trichosporon	Trichosporonaceae	Tremellales	Tremellomycetes
														CBS 7609	yes	yes	no	no	no	no	no	Trichosporon gracile	Trichosporon	Trichosporonaceae	Tremellales	Tremellomycetes
														CBS 7610	yes	yes	no	no	no	no	no	Trichosporon gracile	Trichosporon	Trichosporonaceae	Tremellales	Tremellomycetes
														CBS 5785	yes	no	no	no	no	no	no	Trichosporon dulcitum	Trichosporon	Trichosporonaceae	Tremellales	Tremellomycetes
														CBS 5786	yes	no	no	no	no	no	no	Trichosporon dulcitum	Trichosporon	Trichosporonaceae	Tremellales	Tremellomycetes
														CBS 7608	yes	no	no	no	no	no	no	Trichosporon dulcitum	Trichosporon	Trichosporonaceae	Tremellales	Tremellomycetes
														CBS 8257	yes	no	no	no	no	no	no	Trichosporon dulcitum	Trichosporon	Trichosporonaceae	Tremellales	Tremellomycetes
														CBS 8259	yes	no	no	no	no	no	no	Trichosporon dulcitum	Trichosporon	Trichosporonaceae	Tremellales	Tremellomycetes
														CBS 8258	yes	no	no	no	no	no	no	Trichosporon dulcitum	Trichosporon	Trichosporonaceae	Tremellales	Tremellomycetes
														CBS 8260	yes	no	no	no	no	no	no	Trichosporon dulcitum	Trichosporon	Trichosporonaceae	Tremellales	Tremellomycetes
														CBS 7065	yes	yes	yes	yes	yes	yes	no	Trichosporon loubieri	Trichosporon	Trichosporonaceae	Tremellales	Tremellomycetes
														CBS 8265	yes	yes	yes	yes	yes	yes	no	Trichosporon loubieri var. loubieri	Trichosporon	Trichosporonaceae	Tremellales	Tremellomycetes
														CBS 7719	yes	yes	yes	yes	yes	yes	no	Trichosporon loubieri var. loubieri	Trichosporon	Trichosporonaceae	Tremellales	Tremellomycetes
														CBS 9756	yes	yes	yes	yes	yes	yes	no	Trichosporon mycotoxinovorans	Trichosporon	Trichosporonaceae	Tremellales	Tremellomycetes
														CBS 7136	yes	yes	yes	yes	yes	yes	no	Trichosporon veenhuisii	Trichosporon	Trichosporonaceae	Tremellales	Tremellomycetes
														CBS 2493	yes	yes	yes	no	no	no	no	Trichosporon	Trichosporon	Trichosporonaceae	Tremellales	Tremellomycetes
														CBS 8111	yes	yes	yes	no	no	no	no	Trichosporon domesticum	Trichosporon	Trichosporonaceae	Tremellales	Tremellomycetes
														CBS 8280	yes	yes	yes	yes	no	no	no	Trichosporon domesticum	Trichosporon	Trichosporonaceae	Tremellales	Tremellomycetes
														CBS 2892	yes	yes	yes	no	no	no	no	Trichosporon	Trichosporon	Trichosporonaceae	Tremellales	Tremellomycetes
														CBS 6721	yes	yes	yes	yes	no	no	no	Trichosporon montevideense	Trichosporon	Trichosporonaceae	Tremellales	Tremellomycetes
														CBS 8605	yes	yes	yes	variable	no	no	no	Trichosporon montevideense	Trichosporon	Trichosporonaceae	Tremellales	Tremellomycetes
														CBS 5601	yes	yes	no	no	no	no	no	Trichosporon scarabaeorum	Trichosporon	Trichosporonaceae	Tremellales	Tremellomycetes
														CBS 6382	yes	yes	yes	yes	no	no	no	Trichosporon brassicae	Trichosporon	Trichosporonaceae	Tremellales	Tremellomycetes
														CBS 570	yes	yes	no	no	no	no	no	Cryptococcus curvatus	Cryptococcus	Tremellaceae	Tremellales	Tremellomycetes
														CBS 2176	yes	yes	yes	no	no	no	no	Cryptococcus curvatus	Cryptococcus	Tremellaceae	Tremellales	Tremellomycetes
														CBS 2744	yes	yes	variable	no	no	no	no	Cryptococcus curvatus	Cryptococcus	Tremellaceae	Tremellales	Tremellomycetes
														CBS 2754	yes	yes	yes	no	no	no	no	Cryptococcus curvatus	Cryptococcus	Tremellaceae	Tremellales	Tremellomycetes
														CBS 2829	yes	yes	yes	yes	no	no	no	Cryptococcus curvatus	Cryptococcus	Tremellaceae	Tremellales	Tremellomycetes
														CBS 5162	yes	yes	yes	no	no	no	no	Cryptococcus curvatus	Cryptococcus	Tremellaceae	Tremellales	Tremellomycetes
														CBS 5358	yes	yes	yes	yes	no	no	no	Cryptococcus curvatus	Cryptococcus	Tremellaceae	Tremellales	Tremellomycetes
														CBS 8770	yes	yes	yes	no	no	no	no	Cryptococcus curvatus	Cryptococcus	Tremellaceae	Tremellales	Tremellomycetes
														CBS 4260	yes	yes	yes	no	no	no	no	Cryptococcus curvatus	Cryptococcus	Tremellaceae	Tremellales	Tremellomycetes
														CBS 8126	yes	yes	yes	no	no	no	no	Cryptococcus curvatus	Cryptococcus	Tremellaceae	Tremellales	Tremellomycetes
														CBS 5163	yes	yes	yes	no	no	no	no	Cryptococcus curvatus	Cryptococcus	Tremellaceae	Tremellales	Tremellomycetes
														CBS 2755	yes	yes	yes	no	no	no	no	Cryptococcus curvatus	Cryptococcus	Tremellaceae	Tremellales	Tremellomycetes
														CBS 1896	yes	yes	yes	no	no	no	no	Trichosporon debeurmannianum	Trichosporon	Trichosporonaceae	Tremellales	Tremellomycetes
														CBS 1897	yes	yes	yes	no	no	no	no	Trichosporon debeurmannianum	Trichosporon	Trichosporonaceae	Tremellales	Tremellomycetes
														CBS 2756	yes	yes	yes	no	no	no	no	Cryptococcus humicola	Cryptococcus	Tremellaceae	Tremellales	Tremellomycetes
														CBS 2043	yes	yes	yes	yes	no	no	no	Trichosporon dermatis	Trichosporon	Trichosporonaceae	Tremellales	Tremellomycetes
														CBS 7653	yes	yes	yes	yes	yes	no	no	Trichosporon mucoides	Trichosporon	Trichosporonaceae	Tremellales	Tremellomycetes
														CBS 8667	yes	yes	yes	yes	no	no	no	Trichosporon mucoides	Trichosporon	Trichosporonaceae	Tremellales	Tremellomycetes
														CBS 8381	yes	yes	yes	yes	yes	no	no	Trichosporon dermatis	Trichosporon	Trichosporonaceae	Tremellales	Tremellomycetes
														CBS 7722	yes	yes	yes	yes	yes	no	no	Trichosporon mucoides	Trichosporon	Trichosporonaceae	Tremellales	Tremellomycetes
														CBS 2486	yes	yes	yes	yes	no	no	no	Trichosporon	Trichosporon	Trichosporonaceae	Tremellales	Tremellomycetes
														CBS 7625	yes	yes	yes	yes	yes	no	no	Trichosporon mucoides	Trichosporon	Trichosporonaceae	Tremellales	Tremellomycetes
														CBS 8370	yes	no	no	no	no	no	no	Trichosporon smithiae	Trichosporon	Trichosporonaceae	Tremellales	Tremellomycetes
														CBS 9249	yes	yes	no	no	no	no	no	Trichosporon smithiae	Trichosporon	Trichosporonaceae	Tremellales	Tremellomycetes
														CBS 8497	yes	yes	yes	yes	no	no	no	Trichosporon terricola	Trichosporon	Trichosporonaceae	Tremellales	Tremellomycetes
														CBS 8498	yes	yes	no	no	no	no	no	Trichosporon terricola	Trichosporon	Trichosporonaceae	Tremellales	Tremellomycetes
														CBS 2467	yes	yes	no	no	no	no	no	Trichosporon moniliiforme	Trichosporon	Trichosporonaceae	Tremellales	Tremellomycetes
														CBS 2488	yes	yes	no	no	no	no	no	Trichosporon	Trichosporon	Trichosporonaceae	Tremellales	Tremellomycetes
														CBS 2494	yes	yes	no	no	no	no	no	Trichosporon	Trichosporon	Trichosporonaceae	Tremellales	Tremellomycetes
														CBS 5959	yes	yes	no	no	no	no	no	Trichosporon moniliiforme	Trichosporon	Trichosporonaceae	Tremellales	Tremellomycetes
														CBS 8400	yes	yes	no	no	no	no	no	Trichosporon moniliiforme	Trichosporon	Trichosporonaceae	Tremellales	Tremellomycetes
														CBS 7627	yes	yes	no	no	no	no	no	Trichosporon moniliiforme	Trichosporon	Trichosporonaceae	Tremellales	Tremellomycetes
														CBS 8110	yes	yes	no	no	no	no	no	Trichosporon moniliiforme	Trichosporon	Trichosporonaceae	Tremellales	Tremellomycetes
														CBS 7615	yes	yes	no	no	no	no	no	Trichosporon moniliiforme	Trichosporon	Trichosporonaceae	Tremellales	Tremellomycetes
														CBS 5958	yes	yes	no	no	no	no	no	Cryptococcus humicola	Cryptococcus	Tremellaceae	Tremellales	Tremellomycetes
														CBS 7614	yes	yes	no	no	no	no	no	Trichosporon moniliiforme	Trichosporon	Trichosporonaceae	Tremellales	Tremellomycetes
														CBS 7139	yes	yes	yes	no	no	no	no	Cryptococcus	Cryptococcus	Tremellaceae	Tremellales	Tremellomycetes
														CBS 2466	yes	yes	no	no	no	no	no	Trichosporon cutaneum	Trichosporon	Trichosporonaceae	Tremellales	Tremellomycetes
														CBS 2477	yes	yes	no	no	no	no	no	Trichosporon	Trichosporon	Trichosporonaceae	Tremellales	Tremellomycetes
														CBS 5909	yes	yes	yes	no	no	no	no	Trichosporon	Trichosporon	Trichosporonaceae	Tremellales	Tremellomycetes
														CBS 6864	yes	yes	no	no	no	no	no	Trichosporon jirovecii	Trichosporon	Trichosporonaceae	Tremellales	Tremellomycetes
														CBS 6950	yes	yes	no	no	no	no	no	Trichosporon jirovecii	Trichosporon	Trichosporonaceae	Tremellales	Tremellomycetes
														CBS 5123	yes	yes	no	no	no	no	no	Cryptococcus daszewskae	Cryptococcus	Tremellaceae	Tremellales	Tremellomycetes
														CBS 2469	yes	yes	yes	no	no	no	no	Trichosporon	Trichosporon	Trichosporonaceae	Tremellales	Tremellomycetes
														CBS 2478	yes	yes	yes	no	no	no	no	Trichosporon coremiiforme	Trichosporon	Trichosporonaceae	Tremellales	Tremellomycetes
														CBS 2482	yes	yes	yes	yes	yes	no	no	Trichosporon coremiiforme	Trichosporon	Trichosporonaceae	Tremellales	Tremellomycetes
														CBS 8410	yes	yes	yes	yes	no	no	no	Trichosporon coremiiforme	Trichosporon	Trichosporonaceae	Tremellales	Tremellomycetes
														CBS 8261	yes	yes	yes	yes	no	no	no	Trichosporon montevideense	Trichosporon	Trichosporonaceae	Tremellales	Tremellomycetes
														CBS 2479	yes	yes	yes	yes	yes	no	no	Trichosporon asahii	Trichosporon	Trichosporonaceae	Tremellales	Tremellomycetes
														CBS 2936	yes	yes	yes	yes	yes	no	no	Trichosporon asahii var. asahii	Trichosporon	Trichosporonaceae	Tremellales	Tremellomycetes
														CBS 7631	yes	yes	yes	yes	yes	no	no	Trichosporon asahii var. asahii	Trichosporon	Trichosporonaceae	Tremellales	Tremellomycetes
														CBS 8640	yes	yes	yes	yes	no	no	no	Trichosporon asahii var. asahii	Trichosporon	Trichosporonaceae	Tremellales	Tremellomycetes
														CBS 4829	yes	yes	yes	yes	yes	no	no	Trichosporon asahii var. asahii	Trichosporon	Trichosporonaceae	Tremellales	Tremellomycetes
														CBS 2481	yes	yes	yes	yes	no	no	no	Trichosporon asteroides	Trichosporon	Trichosporonaceae	Tremellales	Tremellomycetes
														CBS 6183	yes	yes	yes	yes	yes	no	no	Trichosporum asteroides	Trichosporon	Trichosporonaceae	Tremellales	Tremellomycetes
														CBS 5286	yes	yes	yes	yes	no	no	no	Trichosporon japonicum	Trichosporon	Trichosporonaceae	Tremellales	Tremellomycetes
														CBS 7623	yes	yes	yes	yes	yes	no	no	Trichosporum asteroides	Trichosporon	Trichosporonaceae	Tremellales	Tremellomycetes
														CBS 7624	yes	yes	yes	yes	yes	no	no	Trichosporum asteroides	Trichosporon	Trichosporonaceae	Tremellales	Tremellomycetes
														CBS 8641	yes	yes	yes	yes	yes	no	no	Trichosporon japonicum	Trichosporon	Trichosporonaceae	Tremellales	Tremellomycetes
														CBS 7755	yes	yes	yes	yes	yes	no	no	Trichosporon japonicum	Trichosporon	Trichosporonaceae	Tremellales	Tremellomycetes
														CBS 2530	yes	yes	yes	yes	yes	no	no	Trichosporon asahii	Trichosporon	Trichosporonaceae	Tremellales	Tremellomycetes
														CBS 7632	yes	yes	yes	yes	yes	no	no	Trichosporon asahii var. asahii	Trichosporon	Trichosporonaceae	Tremellales	Tremellomycetes
														CBS 8520	yes	yes	yes	yes	yes	no	no	Trichosporon asahii var. asahii	Trichosporon	Trichosporonaceae	Tremellales	Tremellomycetes
														CBS 5973	yes	yes	yes	no	no	no	no	Trichosporon aquatile	Trichosporon	Trichosporonaceae	Tremellales	Tremellomycetes
														CBS 5988	yes	yes	yes	no	no	no	no	Trichosporon aquatile	Trichosporon	Trichosporonaceae	Tremellales	Tremellomycetes
														CBS 4098	yes	yes	yes	yes	no	no	no	Trichosporon ovoides	Trichosporon	Trichosporonaceae	Tremellales	Tremellomycetes
														CBS 4187	yes	yes	yes	yes	no	no	no	Trichosporon	Trichosporon	Trichosporonaceae	Tremellales	Tremellomycetes
														CBS 9051	yes	yes	no	no	no	no	no	Trichosporon lactis	Trichosporon	Trichosporonaceae	Tremellales	Tremellomycetes
														CBS 7506	yes	yes	yes	no	no	no	no	Trichosporon	Trichosporon	Trichosporonaceae	Tremellales	Tremellomycetes
														CBS 9052	yes	yes	variable	variable	no	no	no	Trichosporon caseorum	Trichosporon	Trichosporonaceae	Tremellales	Tremellomycetes
														CBS 5581	yes	yes	yes	yes	no	no	no	Trichosporon	Trichosporon	Trichosporonaceae	Tremellales	Tremellomycetes
														CBS 7612	yes	yes	yes	no	no	no	no	Trichosporon ovoides	Trichosporon	Trichosporonaceae	Tremellales	Tremellomycetes
														CBS 8191	yes	yes	yes	no	no	no	no	Trichosporon cutaneum	Trichosporon	Trichosporonaceae	Tremellales	Tremellomycetes
														CBS 5585	yes	yes	yes	yes	yes	yes	no	Trichosporon inkin	Trichosporon	Trichosporonaceae	Tremellales	Tremellomycetes
														CBS 7626	yes	yes	yes	yes	yes	no	no	Trichosporon inkin	Trichosporon	Trichosporonaceae	Tremellales	Tremellomycetes
														CBS 7629	yes	yes	yes	yes	yes	no	no	Trichosporon inkin	Trichosporon	Trichosporonaceae	Tremellales	Tremellomycetes
														CBS 7628	yes	yes	yes	yes	yes	yes	no	Trichosporon inkin	Trichosporon	Trichosporonaceae	Tremellales	Tremellomycetes
														CBS 7655	yes	yes	yes	yes	yes	yes	no	Trichosporon inkin	Trichosporon	Trichosporonaceae	Tremellales	Tremellomycetes
														CBS 571	yes	yes	yes	no	no	no	no	Cryptococcus humicola	Cryptococcus	Tremellaceae	Tremellales	Tremellomycetes
														CBS 4280	yes	yes	no	no	no	no	no	Cryptococcus humicola	Cryptococcus	Tremellaceae	Tremellales	Tremellomycetes
														CBS 4283	yes	yes	yes	no	no	no	no	Cryptococcus humicola	Cryptococcus	Tremellaceae	Tremellales	Tremellomycetes
														CBS 4282	yes	yes	yes	no	no	no	no	Cryptococcus humicola	Cryptococcus	Tremellaceae	Tremellales	Tremellomycetes
														CBS 8354	yes	yes	no	no	no	no	no	Cryptococcus humicola	Cryptococcus	Tremellaceae	Tremellales	Tremellomycetes
														CBS 8371	yes	yes	no	no	no	no	no	Cryptococcus humicola	Cryptococcus	Tremellaceae	Tremellales	Tremellomycetes
														CBS 4281	yes	yes	no	no	no	no	no	Cryptococcus humicola	Cryptococcus	Tremellaceae	Tremellales	Tremellomycetes
														CBS 11424	yes	yes	no	no	no	no	no	Asterotremella meifongana	Cryptococcus	Tremellaceae	Tremellales	Tremellomycetes
														CBS 2839	yes	yes	no	no	no	no	no	Cryptococcus ramirezgomezianus	Cryptococcus	Tremellaceae	Tremellales	Tremellomycetes
														CBS 7989	yes	yes	no	no	no	no	no	Asterotremella	Asterotremella	Trichosporonaceae	Tremellales	Tremellomycetes
														CBS 10884	yes	no	no	no	no	no	no	Cryptococcus	Cryptococcus	Tremellaceae	Tremellales	Tremellomycetes
														CBS 5920	yes	yes	no	no	no	no	no	Cryptococcus longus	Cryptococcus	Tremellaceae	Tremellales	Tremellomycetes
														CBS 8297	yes	yes	no	no	no	no	no	Cryptococcus pseudolongus	Cryptococcus	Tremellaceae	Tremellales	Tremellomycetes
														CBS 10890	yes	no	no	no	no	no	no	Asterotremella nantouana	Cryptococcus	Tremellaceae	Tremellales	Tremellomycetes
														CBS 10687	yes	yes	yes	yes	yes	yes	no	Cryptococcus manihotivorans	Cryptococcus	Tremellaceae	Tremellales	Tremellomycetes
														CBS 9552	yes	yes	variable	no	no	no	no	Cryptotrichosporon anacardii	Cryptotrichosporon	Trichosporonaceae	Tremellales	Tremellomycetes
														CBS 9812	yes	yes	no	no	no	no	no	Bullera formosensis	Bullera	Tremellaceae	Tremellales	Tremellomycetes
														CBS 131	yes	yes	yes	yes	yes	no	no	Filobasidiella neoformans	Filobasidiella	Tremellaceae	Tremellales	Tremellomycetes
														CBS 132	yes	yes	yes	yes	yes	no	no	Filobasidiella neoformans	Filobasidiella	Tremellaceae	Tremellales	Tremellomycetes
														CBS 464	yes	yes	yes	yes	no	no	no	Filobasidiella neoformans	Filobasidiella	Tremellaceae	Tremellales	Tremellomycetes
														CBS 5474	yes	yes	yes	yes	yes	no	no	Filobasidiella neoformans	Filobasidiella	Tremellaceae	Tremellales	Tremellomycetes
														CBS 5728	yes	yes	yes	yes	yes	no	no	Filobasidiella neoformans	Filobasidiella	Tremellaceae	Tremellales	Tremellomycetes
														CBS 6885	yes	yes	yes	yes	yes	no	no	Filobasidiella neoformans	Filobasidiella	Tremellaceae	Tremellales	Tremellomycetes
														CBS 918	yes	yes	yes	yes	yes	no	no	Filobasidiella neoformans	Filobasidiella	Tremellaceae	Tremellales	Tremellomycetes
														CBS 939	yes	yes	yes	yes	yes	no	no	Filobasidiella neoformans	Filobasidiella	Tremellaceae	Tremellales	Tremellomycetes
														CBS 5467	yes	yes	yes	yes	yes	no	no	Filobasidiella neoformans	Filobasidiella	Tremellaceae	Tremellales	Tremellomycetes
														CBS 880	yes	yes	yes	no	no	no	no	Filobasidiella neoformans	Filobasidiella	Tremellaceae	Tremellales	Tremellomycetes
														CBS 886	yes	yes	yes	yes	no	no	no	Filobasidiella neoformans	Filobasidiella	Tremellaceae	Tremellales	Tremellomycetes
														CBS 887	yes	yes	yes	yes	no	no	no	Filobasidiella neoformans	Filobasidiella	Tremellaceae	Tremellales	Tremellomycetes
														CBS 1933	yes	yes	yes	yes	yes	no	no	Filobasidiella neoformans	Filobasidiella	Tremellaceae	Tremellales	Tremellomycetes
														CBS 4572	yes	yes	yes	yes	yes	no	no	Filobasidiella neoformans	Filobasidiella	Tremellaceae	Tremellales	Tremellomycetes
														CBS 4868	yes	yes	yes	yes	yes	no	no	Filobasidiella neoformans	Filobasidiella	Tremellaceae	Tremellales	Tremellomycetes
														CBS 5756	yes	yes	yes	yes	yes	no	no	Filobasidiella neoformans	Filobasidiella	Tremellaceae	Tremellales	Tremellomycetes
														CBS 7779	yes	yes	yes	yes	yes	no	no	Filobasidiella neoformans	Filobasidiella	Tremellaceae	Tremellales	Tremellomycetes
														CBS 1932	yes	yes	yes	yes	yes	no	no	Filobasidiella neoformans	Filobasidiella	Tremellaceae	Tremellales	Tremellomycetes
														CBS 916	yes	yes	yes	yes	yes	no	no	Filobasidiella neoformans	Filobasidiella	Tremellaceae	Tremellales	Tremellomycetes
														CBS 885	yes	yes	yes	yes	yes	no	no	Filobasidiella neoformans	Filobasidiella	Tremellaceae	Tremellales	Tremellomycetes
														CBS 1143	yes	yes	yes	yes	variable	no	no	Filobasidiella neoformans	Filobasidiella	Tremellaceae	Tremellales	Tremellomycetes
														CBS 1931	yes	yes	yes	yes	yes	no	no	Filobasidiella neoformans	Filobasidiella	Tremellaceae	Tremellales	Tremellomycetes
														CBS 889	yes	yes	yes	yes	no	no	no	Filobasidiella neoformans	Filobasidiella	Tremellaceae	Tremellales	Tremellomycetes
														CBS 996	yes	yes	yes	yes	yes	no	no	Filobasidiella neoformans	Filobasidiella	Tremellaceae	Tremellales	Tremellomycetes
														CBS 7812	yes	yes	yes	yes	no	no	no	Filobasidiella neoformans	Filobasidiella	Tremellaceae	Tremellales	Tremellomycetes
														CBS 8336	yes	yes	yes	yes	no	no	no	Filobasidiella neoformans	Filobasidiella	Tremellaceae	Tremellales	Tremellomycetes
														CBS 8710	yes	yes	yes	yes	no	no	no	Filobasidiella neoformans	Filobasidiella	Tremellaceae	Tremellales	Tremellomycetes
														CBS 6961	yes	yes	yes	yes	no	no	no	Filobasidiella neoformans	Filobasidiella	Tremellaceae	Tremellales	Tremellomycetes
														CBS 2771	yes	yes	yes	yes	no	no	no	Filobasidiella neoformans	Filobasidiella	Tremellaceae	Tremellales	Tremellomycetes
														CBS 950	yes	yes	yes	yes	yes	no	no	Filobasidiella neoformans	Filobasidiella	Tremellaceae	Tremellales	Tremellomycetes
														CBS 4194	yes	yes	yes	yes	yes	no	no	Filobasidiella neoformans	Filobasidiella	Tremellaceae	Tremellales	Tremellomycetes
														CBS 6886	yes	yes	yes	yes	no	no	no	Filobasidiella neoformans	Filobasidiella	Tremellaceae	Tremellales	Tremellomycetes
														CBS 6995	yes	yes	yes	yes	yes	no	no	Filobasidiella neoformans	Filobasidiella	Tremellaceae	Tremellales	Tremellomycetes
														CBS 7697	yes	yes	yes	yes	yes	no	no	Filobasidiella neoformans	Filobasidiella	Tremellaceae	Tremellales	Tremellomycetes
														CBS 7825	yes	yes	yes	yes	no	no	no	Filobasidiella neoformans	Filobasidiella	Tremellaceae	Tremellales	Tremellomycetes
														CBS 6901	yes	yes	yes	yes	yes	no	no	Filobasidiella neoformans	Filobasidiella	Tremellaceae	Tremellales	Tremellomycetes
														CBS 5729	yes	yes	yes	yes	yes	no	no	Filobasidiella neoformans	Filobasidiella	Tremellaceae	Tremellales	Tremellomycetes
														CBS 7826	yes	yes	yes	yes	no	no	no	Filobasidiella neoformans	Filobasidiella	Tremellaceae	Tremellales	Tremellomycetes
														CBS 7000	yes	yes	yes	yes	yes	no	no	Filobasidiella neoformans	Filobasidiella	Tremellaceae	Tremellales	Tremellomycetes
														CBS 7816	yes	yes	yes	yes	no	no	no	Filobasidiella neoformans	Filobasidiella	Tremellaceae	Tremellales	Tremellomycetes
														CBS 1934	yes	yes	yes	yes	yes	no	no	Filobasidiella bacillispora	Filobasidiella	Tremellaceae	Tremellales	Tremellomycetes
														CBS 6999	yes	yes	yes	yes	yes	no	no	Filobasidiella neoformans	Filobasidiella	Tremellaceae	Tremellales	Tremellomycetes
														CBS 8337	yes	yes	yes	yes	no	no	no	Filobasidiella neoformans	Filobasidiella	Tremellaceae	Tremellales	Tremellomycetes
														CBS 7814	yes	yes	yes	yes	no	no	no	Filobasidiella neoformans	Filobasidiella	Tremellaceae	Tremellales	Tremellomycetes
														CBS 1935	yes	yes	yes	yes	yes	no	no	Filobasidiella neoformans	Filobasidiella	Tremellaceae	Tremellales	Tremellomycetes
														CBS 7821	yes	yes	yes	yes	no	no	no	Filobasidiella neoformans	Filobasidiella	Tremellaceae	Tremellales	Tremellomycetes
														CBS 6956	yes	yes	yes	yes	yes	no	no	Filobasidiella bacillispora	Filobasidiella	Tremellaceae	Tremellales	Tremellomycetes
														CBS 7750	yes	yes	yes	yes	yes	no	no	Filobasidiella bacillispora	Filobasidiella	Tremellaceae	Tremellales	Tremellomycetes
														CBS 6900	yes	yes	yes	yes	yes	no	no	Filobasidiella neoformans	Filobasidiella	Tremellaceae	Tremellales	Tremellomycetes
														CBS 6039	yes	variable	no	no	no	no	no	Cryptococcus amylolentus	Cryptococcus	Tremellaceae	Tremellales	Tremellomycetes
														CBS 7118	yes	no	no	no	no	no	no	Tsuchiyaea wingfieldii	Tsuchiyaea	Tremellaceae	Tremellales	Tremellomycetes
														CBS 6273	yes	yes	no	no	no	no	no	Cryptococcus amylolentus	Cryptococcus	Tremellaceae	Tremellales	Tremellomycetes
														CBS 1622	yes	yes	yes	yes	no	no	no	Filobasidiella bacillispora	Filobasidiella	Tremellaceae	Tremellales	Tremellomycetes
														CBS 5757	yes	yes	yes	yes	no	no	no	Filobasidiella bacillispora	Filobasidiella	Tremellaceae	Tremellales	Tremellomycetes
														CBS 6992	yes	yes	yes	yes	yes	no	no	Filobasidiella bacillispora	Filobasidiella	Tremellaceae	Tremellales	Tremellomycetes
														CBS 6289	yes	yes	yes	yes	yes	no	no	Filobasidiella bacillispora	Filobasidiella	Tremellaceae	Tremellales	Tremellomycetes
														CBS 6290	yes	yes	yes	yes	yes	no	no	Filobasidiella bacillispora	Filobasidiella	Tremellaceae	Tremellales	Tremellomycetes
														CBS 6998	yes	yes	yes	yes	no	no	no	Filobasidiella bacillispora	Filobasidiella	Tremellaceae	Tremellales	Tremellomycetes
														CBS 8273	yes	yes	yes	yes	no	no	no	Filobasidiella bacillispora	Filobasidiella	Tremellaceae	Tremellales	Tremellomycetes
														CBS 8742	yes	yes	yes	yes	no	no	no	Filobasidiella bacillispora	Filobasidiella	Tremellaceae	Tremellales	Tremellomycetes
														CBS 7229	yes	yes	yes	yes	yes	no	no	Filobasidiella bacillispora	Filobasidiella	Tremellaceae	Tremellales	Tremellomycetes
														CBS 7741	yes	yes	yes	yes	no	no	no	Filobasidiella bacillispora	Filobasidiella	Tremellaceae	Tremellales	Tremellomycetes
														CBS 7992	yes	yes	yes	yes	no	no	no	Filobasidiella bacillispora	Filobasidiella	Tremellaceae	Tremellales	Tremellomycetes
														CBS 7748	yes	yes	yes	yes	yes	no	no	Filobasidiella bacillispora	Filobasidiella	Tremellaceae	Tremellales	Tremellomycetes
														CBS 7523	yes	yes	yes	yes	yes	no	no	Filobasidiella bacillispora	Filobasidiella	Tremellaceae	Tremellales	Tremellomycetes
														CBS 7742	yes	yes	yes	yes	no	no	no	Filobasidiella bacillispora	Filobasidiella	Tremellaceae	Tremellales	Tremellomycetes
														CBS 7747	yes	yes	yes	yes	yes	no	no	Filobasidiella bacillispora	Filobasidiella	Tremellaceae	Tremellales	Tremellomycetes
														CBS 7749	yes	yes	yes	yes	yes	no	no	Filobasidiella bacillispora	Filobasidiella	Tremellaceae	Tremellales	Tremellomycetes
														CBS 7740	yes	yes	yes	yes	no	no	no	Filobasidiella bacillispora	Filobasidiella	Tremellaceae	Tremellales	Tremellomycetes
														CBS 5758	yes	yes	yes	yes	variable	no	no	Filobasidiella bacillispora	Filobasidiella	Tremellaceae	Tremellales	Tremellomycetes
														CBS 6955	yes	yes	yes	yes	no	no	no	Filobasidiella bacillispora	Filobasidiella	Tremellaceae	Tremellales	Tremellomycetes
														CBS 6993	yes	yes	yes	yes	no	no	no	Filobasidiella bacillispora	Filobasidiella	Tremellaceae	Tremellales	Tremellomycetes
														CBS 6997	yes	yes	yes	yes	yes	no	no	Filobasidiella bacillispora	Filobasidiella	Tremellaceae	Tremellales	Tremellomycetes
														CBS 8755	yes	yes	yes	yes	no	no	no	Filobasidiella bacillispora	Filobasidiella	Tremellaceae	Tremellales	Tremellomycetes
														CBS 8756	yes	yes	yes	yes	no	no	no	Filobasidiella bacillispora	Filobasidiella	Tremellaceae	Tremellales	Tremellomycetes
														CBS 6994	yes	yes	yes	yes	no	no	no	Filobasidiella bacillispora	Filobasidiella	Tremellaceae	Tremellales	Tremellomycetes
														CBS 1930	yes	yes	yes	yes	yes	no	no	Filobasidiella bacillispora	Filobasidiella	Tremellaceae	Tremellales	Tremellomycetes
														CBS 8684	yes	yes	yes	variable	no	no	no	Filobasidiella bacillispora	Filobasidiella	Tremellaceae	Tremellales	Tremellomycetes
														CBS 7698	yes	yes	yes	yes	yes	no	no	Filobasidiella neoformans	Filobasidiella	Tremellaceae	Tremellales	Tremellomycetes
														CBS 7829	yes	yes	yes	yes	no	no	no	Filobasidiella neoformans	Filobasidiella	Tremellaceae	Tremellales	Tremellomycetes
														CBS 7841	yes	yes	no	no	no	no	no	Filobasidiella depauperata	Filobasidiella	Tremellaceae	Tremellales	Tremellomycetes
														CBS 569	yes	yes	no	no	no	no	no	Cryptococcus heveanensis	Cryptococcus	Tremellaceae	Tremellales	Tremellomycetes
														CBS 6097	yes	yes	no	no	no	no	no	Bulleromyces albus	Bulleromyces	Tremellaceae	Tremellales	Tremellomycetes
														CBS 5907	yes	no	no	no	no	no	no	Cryptococcus	Cryptococcus	Tremellaceae	Tremellales	Tremellomycetes
														CBS 6074	yes	no	no	no	no	no	no	Bullera dendrophila	Bullera	Tremellaceae	Tremellales	Tremellomycetes
														CBS 6459	yes	no	no	no	no	no	no	Bullera dendrophila	Bullera	Tremellaceae	Tremellales	Tremellomycetes
														CBS 6460	yes	no	no	no	no	no	no	Bullera dendrophila	Bullera	Tremellaceae	Tremellales	Tremellomycetes
														CBS 8507	yes	yes	variable	no	no	no	no	Kwoniella mangrovensis	Kwoniella	Unassigned Tremellales	Tremellales	Tremellomycetes
														CBS 8629	yes	no	no	no	no	no	no	Cryptococcus	Cryptococcus	Tremellaceae	Tremellales	Tremellomycetes
														CBS 9926	yes	yes	no	no	no	no	no	Cryptococcus taiwaniana	Cryptococcus	Tremellaceae	Tremellales	Tremellomycetes
														CBS 943	yes	no	no	no	no	no	no	Hannaella luteola	Hannaella	Tremellaceae	Tremellales	Tremellomycetes
														CBS 8367	yes	no	no	no	no	no	no	Hannaella kunmingensis	Hannaella	Tremellaceae	Tremellales	Tremellomycetes
														CBS 7166	yes	no	no	no	no	no	no	Bullera	Bullera	Tremellaceae	Tremellales	Tremellomycetes
														CBS 7225	yes	variable	no	no	no	no	no	Hannaella sinensis	Hannaella	Tremellaceae	Tremellales	Tremellomycetes
														CBS 7238	yes	yes	no	no	no	no	no	Hannaella sinensis	Hannaella	Tremellaceae	Tremellales	Tremellomycetes
														CBS 7237	yes	yes	no	no	no	no	no	Hannaella sinensis	Hannaella	Tremellaceae	Tremellales	Tremellomycetes
														CBS 8360	yes	no	no	no	no	no	no	Cryptococcus	Cryptococcus	Tremellaceae	Tremellales	Tremellomycetes
														CBS 9343	yes	yes	no	no	no	no	no	Cryptococcus	Cryptococcus	Tremellaceae	Tremellales	Tremellomycetes
														CBS 8369	yes	no	no	no	no	no	no	Cryptococcus	Cryptococcus	Tremellaceae	Tremellales	Tremellomycetes
														CBS 11425	yes	no	no	no	no	no	no	Cryptococcus	Cryptococcus	Tremellaceae	Tremellales	Tremellomycetes
														CBS 7194	yes	yes	no	no	no	no	no	Hannaella oryzae	Hannaella	Tremellaceae	Tremellales	Tremellomycetes
														CBS 8284	yes	no	no	no	no	no	no	Hannaella coprosmaensis	Hannaella	Tremellaceae	Tremellales	Tremellomycetes
														CBS 9327	yes	yes	no	no	no	no	no	Bullera	Bullera	Tremellaceae	Tremellales	Tremellomycetes
														CBS 4214	variable	no	no	no	no	no	no	Dioszegia hungarica	Dioszegia	Tremellaceae	Tremellales	Tremellomycetes
														CBS 7018	no	no	no	no	no	no	no	Dioszegia hungarica	Dioszegia	Tremellaceae	Tremellales	Tremellomycetes
														CBS 7091	yes	no	no	no	no	no	no	Dioszegia hungarica	Dioszegia	Tremellaceae	Tremellales	Tremellomycetes
														CBS 7091.1	variable	no	no	no	no	no	no	Dioszegia hungarica	Dioszegia	Tremellaceae	Tremellales	Tremellomycetes
														CBS 6714	yes	no	no	no	no	no	no	Dioszegia crocea	Dioszegia	Tremellaceae	Tremellales	Tremellomycetes
														CBS 6714.1	no	no	no	no	no	no	no	Dioszegia crocea	Dioszegia	Tremellaceae	Tremellales	Tremellomycetes
														CBS 9214	variable	no	no	no	no	no	no	Dioszegia crocea	Dioszegia	Tremellaceae	Tremellales	Tremellomycetes
														CBS 6980	no	no	no	no	no	no	no	Dioszegia aurantiaca	Dioszegia	Tremellaceae	Tremellales	Tremellomycetes
														CBS 10919	no	no	no	no	no	no	no	Dioszegia	Dioszegia	Tremellaceae	Tremellales	Tremellomycetes
														CBS 5124	yes	no	no	no	no	no	no	Dioszegia hungarica	Dioszegia	Tremellaceae	Tremellales	Tremellomycetes
														CBS 6953	yes	no	no	no	no	no	no	Dioszegia hungarica	Dioszegia	Tremellaceae	Tremellales	Tremellomycetes
														CBS 6576	yes	no	no	no	no	no	no	Dioszegia hungarica	Dioszegia	Tremellaceae	Tremellales	Tremellomycetes
														CBS 7204	yes	no	no	no	no	no	no	Bullera	Bullera	Tremellaceae	Tremellales	Tremellomycetes
														CBS 8635	no	no	no	no	no	no	no	Dioszegia hungarica	Dioszegia	Tremellaceae	Tremellales	Tremellomycetes
														CBS 8925	no	no	no	no	no	no	no	Dioszegia statzelliae	Dioszegia	Tremellaceae	Tremellales	Tremellomycetes
														CBS 9277	yes	no	no	no	no	no	no	Cystofilobasidium	Cystofilobasidium	Cyfstofilobasidiaceae	Cystofilobasidiales	Tremellomycetes
														CBS 10920	no	no	no	no	no	no	no	Dioszegia antarctica	Dioszegia	Tremellaceae	Tremellales	Tremellomycetes
														CBS 12514	yes	yes	no	no	no	no	no	Dioszegia	Dioszegia	Tremellaceae	Tremellales	Tremellomycetes
														CBS 7354	yes	no	no	no	no	no	no	Derxomyces pseudoschimicola	Derxomyces	Tremellaceae	Tremellales	Tremellomycetes
														CBS 8287	no	no	no	no	no	no	no	Derxomyces huiaensis	Derxomyces	Tremellaceae	Tremellales	Tremellomycetes
														CBS 8288	yes	no	no	no	no	no	no	Derxomyces mrakii	Derxomyces	Tremellaceae	Tremellales	Tremellomycetes
														CBS 8289	yes	no	no	no	no	no	no	Derxomyces mrakii	Derxomyces	Tremellaceae	Tremellales	Tremellomycetes
														CBS 6979	yes	no	no	no	no	no	no	Holtermannia corniformis	Holtermannia	Tremellaceae	Tremellales	Tremellomycetes
														CBS 7675	yes	no	no	no	no	no	no	Holtermannia corniformis	Holtermannia	Tremellaceae	Tremellales	Tremellomycetes
														CBS 7677	yes	no	no	no	no	no	no	Holtermannia corniformis	Holtermannia	Tremellaceae	Tremellales	Tremellomycetes
														CBS 7678	yes	no	no	no	no	no	no	Holtermannia corniformis	Holtermannia	Tremellaceae	Tremellales	Tremellomycetes
														CBS 7676	yes	no	no	no	no	no	no	Holtermannia corniformis	Holtermannia	Tremellaceae	Tremellales	Tremellomycetes
														CBS 9317	yes	yes	no	no	no	no	no	Cryptococcus	Cryptococcus	Tremellaceae	Tremellales	Tremellomycetes
														CBS 9808	yes	no	no	no	no	no	no	Holtermanniella wattica	Holtermanniella	Tremellaceae	Tremellales	Tremellomycetes
														CBS 9806	no	no	no	no	no	no	no	Holtermanniella wattica	Holtermanniella	Tremellaceae	Tremellales	Tremellomycetes
														CBS 7712	yes	no	no	no	no	no	no	Holtermanniella mycelialis	Holtermanniella	Tremellaceae	Tremellales	Tremellomycetes
														CBS 7713	yes	no	no	no	no	no	no	Holtermanniella mycelialis	Holtermanniella	Tremellaceae	Tremellales	Tremellomycetes
														CBS 7743	yes	no	no	no	no	no	no	Holtermanniella mycelialis	Holtermanniella	Tremellaceae	Tremellales	Tremellomycetes
														CBS 8804	no	no	no	no	no	no	no	Holtermanniella nyarrowii	Holtermanniella	Tremellaceae	Tremellales	Tremellomycetes
														CBS 8805	no	no	no	no	no	no	no	Holtermanniella nyarrowii	Holtermanniella	Tremellaceae	Tremellales	Tremellomycetes
														CBS 8010	yes	no	no	no	no	no	no	Cryptococcus	Cryptococcus	Tremellaceae	Tremellales	Tremellomycetes
														CBS 8016	yes	no	no	no	no	no	no	Holtermanniella festucosa	Holtermanniella	Tremellaceae	Tremellales	Tremellomycetes
														CBS 10506	yes	no	no	no	no	no	no	Holtermanniella takashimae	Holtermanniella	Tremellaceae	Tremellales	Tremellomycetes
														CBS 9807	no	no	no	no	no	no	no	Holtermanniella wattica	Holtermanniella	Tremellaceae	Tremellales	Tremellomycetes
														CBS 6965	yes	no	no	no	no	no	no	Tremella aurantia	Tremella	Tremellaceae	Tremellales	Tremellomycetes
														CBS 6968	yes	yes	no	no	no	no	no	Tremella encephala	Tremella	Tremellaceae	Tremellales	Tremellomycetes
														CBS 8220	yes	yes	no	no	no	no	no	Tremella encephala	Tremella	Tremellaceae	Tremellales	Tremellomycetes
														CBS 8213	yes	yes	no	no	no	no	no	Tremella aurantia	Tremella	Tremellaceae	Tremellales	Tremellomycetes
														CBS 973	yes	no	no	no	no	no	no	Cryptococcus carnescens	Cryptococcus	Tremellaceae	Tremellales	Tremellomycetes
														CBS 8393	yes	no	no	no	no	no	no	Cryptococcus carnescens	Cryptococcus	Tremellaceae	Tremellales	Tremellomycetes
														CBS 8395	yes	no	no	no	no	no	no	Cryptococcus carnescens	Cryptococcus	Tremellaceae	Tremellales	Tremellomycetes
														CBS 8407	yes	no	no	no	no	no	no	Cryptococcus carnescens	Cryptococcus	Tremellaceae	Tremellales	Tremellomycetes
														CBS 8637	yes	yes	no	no	no	no	no	Tremella aurantia	Tremella	Tremellaceae	Tremellales	Tremellomycetes
														CBS 2208	yes	no	no	no	no	no	no	Cryptococcus laurentii var. laurentii	Cryptococcus	Tremellaceae	Tremellales	Tremellomycetes
														CBS 9325	yes	yes	no	no	no	no	no	Cryptococcus	Cryptococcus	Tremellaceae	Tremellales	Tremellomycetes
														CBS 9329	yes	yes	no	no	no	no	no	Cryptococcus	Cryptococcus	Tremellaceae	Tremellales	Tremellomycetes
														CBS 8355	yes	no	no	no	no	no	no	Cryptococcus	Cryptococcus	Tremellaceae	Tremellales	Tremellomycetes
														CBS 9919	yes	variable	no	no	no	no	no	Cryptococcus taibaiensis	Cryptococcus	Tremellaceae	Tremellales	Tremellomycetes
														CBS 9504	yes	yes	variable	no	no	no	no	Cryptococcus	Cryptococcus	Tremellaceae	Tremellales	Tremellomycetes
														CBS 2409	yes	yes	no	no	no	no	no	Cryptococcus peneaus	Cryptococcus	Tremellaceae	Tremellales	Tremellomycetes
														CBS 2993	yes	no	no	no	no	no	no	Cryptococcus	Cryptococcus	Tremellaceae	Tremellales	Tremellomycetes
														CBS 9024	yes	yes	no	no	no	no	no	Cryptococcus	Cryptococcus	Tremellaceae	Tremellales	Tremellomycetes
														CBS 9920	yes	no	no	no	no	no	no	Cryptococcus foliicola	Cryptococcus	Tremellaceae	Tremellales	Tremellomycetes
														CBS 9025	yes	variable	no	no	no	no	no	Cryptococcus heimaeyensis	Cryptococcus	Tremellaceae	Tremellales	Tremellomycetes
														CBS 6578	yes	no	no	no	no	no	no	Cryptococcus	Cryptococcus	Tremellaceae	Tremellales	Tremellomycetes
														CBS 9328	yes	yes	no	no	no	no	no	Cryptococcus	Cryptococcus	Tremellaceae	Tremellales	Tremellomycetes
														CBS 8412	yes	no	no	no	no	no	no	Cryptococcus	Cryptococcus	Tremellaceae	Tremellales	Tremellomycetes
														CBS 2548	yes	no	no	no	no	no	no	Cryptococcus laurentii	Cryptococcus	Tremellaceae	Tremellales	Tremellomycetes
														CBS 9316	yes	variable	no	no	no	no	no	Cryptococcus victoriae	Cryptococcus	Tremellaceae	Tremellales	Tremellomycetes
														CBS 9206	yes	no	no	no	no	no	no	Cryptococcus victoriae	Cryptococcus	Tremellaceae	Tremellales	Tremellomycetes
														CBS 9207	yes	no	no	no	no	no	no	Cryptococcus victoriae	Cryptococcus	Tremellaceae	Tremellales	Tremellomycetes
														CBS 9315	yes	variable	no	no	no	no	no	Cryptococcus victoriae	Cryptococcus	Tremellaceae	Tremellales	Tremellomycetes
														CBS 6550	yes	no	no	no	no	no	no	Cryptococcus victoriae	Cryptococcus	Tremellaceae	Tremellales	Tremellomycetes
														CBS 8685	no	no	no	no	no	no	no	Cryptococcus victoriae	Cryptococcus	Tremellaceae	Tremellales	Tremellomycetes
														CBS 9264	yes	variable	no	no	no	no	no	Cryptococcus victoriae	Cryptococcus	Tremellaceae	Tremellales	Tremellomycetes
														CBS 9009	yes	variable	no	no	no	no	no	Cryptococcus victoriae	Cryptococcus	Tremellaceae	Tremellales	Tremellomycetes
														CBS 9265	yes	no	no	no	no	no	no	Cryptococcus victoriae	Cryptococcus	Tremellaceae	Tremellales	Tremellomycetes
														CBS 9314	yes	yes	no	no	no	no	no	Cryptococcus victoriae	Cryptococcus	Tremellaceae	Tremellales	Tremellomycetes
														CBS 9000	yes	variable	no	no	no	no	no	Cryptococcus victoriae	Cryptococcus	Tremellaceae	Tremellales	Tremellomycetes
														CBS 9006	yes	variable	no	no	no	no	no	Cryptococcus victoriae	Cryptococcus	Tremellaceae	Tremellales	Tremellomycetes
														CBS 9013	yes	variable	no	no	no	no	no	Cryptococcus victoriae	Cryptococcus	Tremellaceae	Tremellales	Tremellomycetes
														CBS 9012	yes	variable	no	no	no	no	no	Cryptococcus victoriae	Cryptococcus	Tremellaceae	Tremellales	Tremellomycetes
														CBS 9023	yes	yes	no	no	no	no	no	Cryptococcus	Cryptococcus	Tremellaceae	Tremellales	Tremellomycetes
														CBS 5770	yes	yes	no	no	no	no	no	Cryptococcus dimennae	Cryptococcus	Tremellaceae	Tremellales	Tremellomycetes
														CBS 6981	yes	no	no	no	no	no	no	Bullera globispora	Bullera	Tremellaceae	Tremellales	Tremellomycetes
														CBS 7759	yes	yes	no	no	no	no	no	Cryptococcus	Cryptococcus	Tremellaceae	Tremellales	Tremellomycetes
														CBS 6966	yes	yes	no	no	no	no	no	Tremella brasiliensis	Tremella	Tremellaceae	Tremellales	Tremellomycetes
														CBS 8209	yes	no	no	no	no	no	no	Tremella brasiliensis	Tremella	Tremellaceae	Tremellales	Tremellomycetes
														CBS 8212	yes	variable	no	no	no	no	no	Tremella brasiliensis	Tremella	Tremellaceae	Tremellales	Tremellomycetes
														CBS 8216	yes	no	no	no	no	no	no	Tremella brasiliensis	Tremella	Tremellaceae	Tremellales	Tremellomycetes
														CBS 8231	yes	no	no	no	no	no	no	Tremella brasiliensis	Tremella	Tremellaceae	Tremellales	Tremellomycetes
														CBS 6967	yes	yes	no	no	no	no	no	Tremella coalescens	Tremella	Tremellaceae	Tremellales	Tremellomycetes
														CBS 8222	yes	yes	no	no	no	no	no	Tremella mesenterica	Tremella	Tremellaceae	Tremellales	Tremellomycetes
														CBS 6974	yes	yes	no	no	no	no	no	Tremella mesenterica	Tremella	Tremellaceae	Tremellales	Tremellomycetes
														CBS 8224	yes	yes	no	no	no	no	no	Tremella mesenterica	Tremella	Tremellaceae	Tremellales	Tremellomycetes
														CBS 8211	yes	variable	no	no	no	no	no	Tremella mesenterica	Tremella	Tremellaceae	Tremellales	Tremellomycetes
														CBS 8214	yes	yes	no	no	no	no	no	Tremella mesenterica	Tremella	Tremellaceae	Tremellales	Tremellomycetes
														CBS 8219	yes	yes	no	no	no	no	no	Tremella mesenterica	Tremella	Tremellaceae	Tremellales	Tremellomycetes
														CBS 8223	yes	yes	no	no	no	no	no	Tremella mesenterica	Tremella	Tremellaceae	Tremellales	Tremellomycetes
														CBS 8215	yes	variable	no	no	no	no	no	Tremella mesenterica	Tremella	Tremellaceae	Tremellales	Tremellomycetes
														CBS 6973	yes	yes	no	no	no	no	no	Tremella mesenterica	Tremella	Tremellaceae	Tremellales	Tremellomycetes
														CBS 8230	yes	variable	no	no	no	no	no	Tremella mesenterica	Tremella	Tremellaceae	Tremellales	Tremellomycetes
														CBS 8483	yes	yes	no	no	no	no	no	Tremella tropica	Tremella	Tremellaceae	Tremellales	Tremellomycetes
														CBS 8486	yes	yes	no	no	no	no	no	Tremella tropica	Tremella	Tremellaceae	Tremellales	Tremellomycetes
														CBS 8480	yes	yes	variable	no	no	no	no	Tremella resupinata	Tremella	Tremellaceae	Tremellales	Tremellomycetes
														CBS 6970	yes	yes	no	no	no	no	no	Tremella fuciformis	Tremella	Tremellaceae	Tremellales	Tremellomycetes
														CBS 8476	yes	yes	no	no	no	no	no	Tremella fuciformis	Tremella	Tremellaceae	Tremellales	Tremellomycetes
														CBS 6971	yes	yes	no	no	no	no	no	Tremella fuciformis	Tremella	Tremellaceae	Tremellales	Tremellomycetes
														CBS 8225	yes	yes	yes	no	no	no	no	Tremella fuciformis	Tremella	Tremellaceae	Tremellales	Tremellomycetes
														CBS 8226	yes	yes	yes	no	no	no	no	Tremella fuciformis	Tremella	Tremellaceae	Tremellales	Tremellomycetes
														CBS 8234	yes	yes	no	no	no	no	no	Tremella cinnabarina	Tremella	Tremellaceae	Tremellales	Tremellomycetes
														CBS 8475	yes	yes	no	no	no	no	no	Tremella neofoliacea	Tremella	Tremellaceae	Tremellales	Tremellomycetes
														CBS 8471	yes	yes	no	no	no	no	no	Tremella flava	Tremella	Tremellaceae	Tremellales	Tremellomycetes
														CBS 8472	yes	yes	no	no	no	no	no	Tremella flava	Tremella	Tremellaceae	Tremellales	Tremellomycetes
														CBS 8478	yes	yes	no	no	no	no	no	Tremella flava	Tremella	Tremellaceae	Tremellales	Tremellomycetes
														CBS 6972	yes	no	no	no	no	no	no	Tremella globispora	Tremella	Tremellaceae	Tremellales	Tremellomycetes
														CBS 7141	yes	no	no	no	no	no	no	Cryptococcus	Cryptococcus	Tremellaceae	Tremellales	Tremellomycetes
														CBS 8488	yes	yes	no	no	no	no	no	Tremella resupinata	Tremella	Tremellaceae	Tremellales	Tremellomycetes
														CBS 9226	yes	no	no	no	no	no	no	Guehomyces pullulans	Glaciozyma	Pucciniomycotinaceae	Pucciniomycotinales	Pucciniomycetes
														CBS 9244	yes	no	no	no	no	no	no	Dioszegia	Dioszegia	Tremellaceae	Tremellales	Tremellomycetes
														CBS 140	yes	no	no	no	no	no	no	Cryptococcus magnus	Cryptococcus	Tremellaceae	Tremellales	Tremellomycetes
														CBS 4685	yes	no	no	no	no	no	no	Cryptococcus magnus var. magnus	Cryptococcus	Tremellaceae	Tremellales	Tremellomycetes
														CBS 5809	yes	yes	no	no	no	no	no	Cryptococcus magnus	Cryptococcus	Tremellaceae	Tremellales	Tremellomycetes
														CBS 8361	yes	no	no	no	no	no	no	Cryptococcus magnus	Cryptococcus	Tremellaceae	Tremellales	Tremellomycetes
														CBS 9623	yes	yes	no	no	no	no	no	Filobasidium floriforme	Filobasidium	Filobasidiaceae	Filobasidiales	Tremellomycetes
														CBS 8362	yes	yes	no	no	no	no	no	Cryptococcus magnus	Cryptococcus	Tremellaceae	Tremellales	Tremellomycetes
														CBS 8394	yes	no	no	no	no	no	no	Cryptococcus magnus	Cryptococcus	Tremellaceae	Tremellales	Tremellomycetes
														CBS 4191	yes	no	no	no	no	no	no	Cryptococcus albidus var. albidus	Cryptococcus	Tremellaceae	Tremellales	Tremellomycetes
														CBS 5591	yes	no	no	no	no	no	no	Cryptococcus magnus	Cryptococcus	Tremellaceae	Tremellales	Tremellomycetes
														CBS 7642	yes	no	no	no	no	no	no	Filobasidium globisporum	Filobasidium	Filobasidiaceae	Filobasidiales	Tremellomycetes
														CBS 7644	yes	no	no	no	no	no	no	Filobasidium globisporum	Filobasidium	Filobasidiaceae	Filobasidiales	Tremellomycetes
														CBS 7645	yes	no	no	no	no	no	no	Filobasidium globisporum	Filobasidium	Filobasidiaceae	Filobasidiales	Tremellomycetes
														CBS 7643	yes	no	no	no	no	no	no	Filobasidium globisporum	Filobasidium	Filobasidiaceae	Filobasidiales	Tremellomycetes
														CBS 8679	yes	no	no	no	no	no	no	Cryptococcus chernovii	Cryptococcus	Tremellaceae	Tremellales	Tremellomycetes
														CBS 10265	yes	no	no	no	no	no	no	Cryptococcus stepposus	Cryptococcus	Tremellaceae	Tremellales	Tremellomycetes
														CBS 6240	yes	yes	no	no	no	no	no	Filobasidium floriforme	Filobasidium	Filobasidiaceae	Filobasidiales	Tremellomycetes
														CBS 6241	yes	no	no	no	no	no	no	Filobasidium floriforme	Filobasidium	Filobasidiaceae	Filobasidiales	Tremellomycetes
														CBS 6242	yes	yes	no	no	no	no	no	Filobasidium floriforme	Filobasidium	Filobasidiaceae	Filobasidiales	Tremellomycetes
														CBS 7634	yes	yes	no	no	no	no	no	Filobasidium floriforme	Filobasidium	Filobasidiaceae	Filobasidiales	Tremellomycetes
														CBS 7636	yes	yes	no	no	no	no	no	Filobasidium floriforme	Filobasidium	Filobasidiaceae	Filobasidiales	Tremellomycetes
														CBS 7635	yes	no	no	no	no	no	no	Filobasidium floriforme	Filobasidium	Filobasidiaceae	Filobasidiales	Tremellomycetes
														CBS 7637	yes	no	no	no	no	no	no	Filobasidium elegans	Filobasidium	Filobasidiaceae	Filobasidiales	Tremellomycetes
														CBS 7640	yes	no	no	no	no	no	no	Filobasidium elegans	Filobasidium	Filobasidiaceae	Filobasidiales	Tremellomycetes
														CBS 7638	yes	no	no	no	no	no	no	Filobasidium elegans	Filobasidium	Filobasidiaceae	Filobasidiales	Tremellomycetes
														CBS 7639	yes	no	no	no	no	no	no	Filobasidium elegans	Filobasidium	Filobasidiaceae	Filobasidiales	Tremellomycetes
														CBS 1937	yes	no	no	no	no	no	no	Cryptococcus wieringae	Cryptococcus	Tremellaceae	Tremellales	Tremellomycetes
														CBS 8353	yes	no	no	no	no	no	no	Cryptococcus wieringae	Cryptococcus	Tremellaceae	Tremellales	Tremellomycetes
														CBS 2991	yes	no	no	no	no	no	no	Cryptococcus albidus var. albidus	Cryptococcus	Tremellaceae	Tremellales	Tremellomycetes
														CBS 1727	yes	yes	no	no	no	no	no	Filobasidium uniguttulatum	Filobasidium	Filobasidiaceae	Filobasidiales	Tremellomycetes
														CBS 1730	yes	yes	no	no	no	no	no	Filobasidium uniguttulatum	Filobasidium	Filobasidiaceae	Filobasidiales	Tremellomycetes
														CBS 4257	yes	yes	no	no	no	no	no	Filobasidium uniguttulatum	Filobasidium	Filobasidiaceae	Filobasidiales	Tremellomycetes
														CBS 5569	yes	yes	no	no	no	no	no	Filobasidium uniguttulatum	Filobasidium	Filobasidiaceae	Filobasidiales	Tremellomycetes
														CBS 5558	yes	no	no	no	no	no	no	Cryptococcus albidus var. albidus	Cryptococcus	Tremellaceae	Tremellales	Tremellomycetes
														CBS 8681	yes	no	no	no	no	no	no	Cryptococcus oeirensis	Cryptococcus	Tremellaceae	Tremellales	Tremellomycetes
														CBS 142	yes	yes	yes	no	no	no	no	Cryptococcus albidus var. albidus	Cryptococcus	Tremellaceae	Tremellales	Tremellomycetes
														CBS 945	yes	yes	no	no	no	no	no	Cryptococcus albidus var. albidus	Cryptococcus	Tremellaceae	Tremellales	Tremellomycetes
														CBS 969	yes	yes	no	no	no	no	no	Cryptococcus albidus var. albidus	Cryptococcus	Tremellaceae	Tremellales	Tremellomycetes
														CBS 5592	yes	yes	no	no	no	no	no	Cryptococcus albidus var. albidus	Cryptococcus	Tremellaceae	Tremellales	Tremellomycetes
														CBS 9276	yes	yes	no	no	no	no	no	Cryptococcus albidus var. albidus	Cryptococcus	Tremellaceae	Tremellales	Tremellomycetes
														CBS 9377	yes	yes	variable	variable	no	no	no	Cryptococcus albidus var. albidus	Cryptococcus	Tremellaceae	Tremellales	Tremellomycetes
														CBS 922	yes	yes	no	no	no	no	no	Cryptococcus albidus var. kuetzingii	Cryptococcus	Tremellaceae	Tremellales	Tremellomycetes
														CBS 1926	yes	yes	no	no	no	no	no	Cryptococcus albidus var. kuetzingii	Cryptococcus	Tremellaceae	Tremellales	Tremellomycetes
														CBS 6086	yes	yes	no	no	no	no	no	Cryptococcus albidus var. kuetzingii	Cryptococcus	Tremellaceae	Tremellales	Tremellomycetes
														CBS 2289	yes	yes	no	no	no	no	no	Cryptococcus albidus var. kuetzingii	Cryptococcus	Tremellaceae	Tremellales	Tremellomycetes
														CBS 5810	yes	yes	yes	no	no	no	no	Cryptococcus albidus var. ovalis	Cryptococcus	Tremellaceae	Tremellales	Tremellomycetes
														CBS 9809	yes	no	no	no	no	no	no	Cryptococcus albidus var. albidus	Cryptococcus	Tremellaceae	Tremellales	Tremellomycetes
														CBS 963	yes	yes	no	no	no	no	no	Cryptococcus albidus var. albidus	Cryptococcus	Tremellaceae	Tremellales	Tremellomycetes
														CBS 9621	yes	yes	no	no	no	no	no	Cryptococcus diffluens	Cryptococcus	Tremellaceae	Tremellales	Tremellomycetes
														CBS 160	yes	yes	no	no	no	no	no	Cryptococcus diffluens	Cryptococcus	Tremellaceae	Tremellales	Tremellomycetes
														CBS 926	yes	yes	no	no	no	no	no	Cryptococcus diffluens var. diffluens	Cryptococcus	Tremellaceae	Tremellales	Tremellomycetes
														CBS 965	yes	yes	no	no	no	no	no	Cryptococcus albidus var. albidus	Cryptococcus	Tremellaceae	Tremellales	Tremellomycetes
														CBS 2824	yes	yes	yes	no	no	no	no	Cryptococcus albidus var. albidus	Cryptococcus	Tremellaceae	Tremellales	Tremellomycetes
														CBS 6436	yes	yes	no	no	no	no	no	Cryptococcus diffluens	Cryptococcus	Tremellaceae	Tremellales	Tremellomycetes
														CBS 921	yes	yes	no	no	no	no	no	Cryptococcus albidus var. albidus	Cryptococcus	Tremellaceae	Tremellales	Tremellomycetes
														CBS 968	yes	yes	no	no	no	no	no	Cryptococcus liquefaciens	Cryptococcus	Tremellaceae	Tremellales	Tremellomycetes
														CBS 2825	yes	yes	no	no	no	no	no	Cryptococcus albidus var. albidus	Cryptococcus	Tremellaceae	Tremellales	Tremellomycetes
														CBS 966	yes	yes	no	no	no	no	no	Cryptococcus diffluens var. diffluens	Cryptococcus	Tremellaceae	Tremellales	Tremellomycetes
														CBS 8351	yes	variable	no	no	no	no	no	Cryptococcus adeliensis	Cryptococcus	Tremellaceae	Tremellales	Tremellomycetes
														CBS 5738	yes	yes	no	no	no	no	no	Cryptococcus albidus var. albidus	Cryptococcus	Tremellaceae	Tremellales	Tremellomycetes
														CBS 5739	yes	yes	no	no	no	no	no	Cryptococcus albidus var. albidus	Cryptococcus	Tremellaceae	Tremellales	Tremellomycetes
														CBS 8646	yes	yes	no	no	no	no	no	Cryptococcus albidus var. albidus	Cryptococcus	Tremellaceae	Tremellales	Tremellomycetes
														CBS 8683	yes	no	no	no	no	no	no	Cryptococcus uzbekistanensis	Cryptococcus	Tremellaceae	Tremellales	Tremellomycetes
														CBS 6808	no	no	no	no	no	no	no	Cryptococcus vishniacii	Cryptococcus	Tremellaceae	Tremellales	Tremellomycetes
														CBS 6809	no	no	no	no	no	no	no	Cryptococcus vishniacii	Cryptococcus	Tremellaceae	Tremellales	Tremellomycetes
														CBS 7110	no	no	no	no	no	no	no	Cryptococcus vishniacii	Cryptococcus	Tremellaceae	Tremellales	Tremellomycetes
														CBS 8100	no	no	no	no	no	no	no	Cryptococcus vishniacii	Cryptococcus	Tremellaceae	Tremellales	Tremellomycetes
														CBS 8141	variable	no	no	no	no	no	no	Cryptococcus vishniacii	Cryptococcus	Tremellaceae	Tremellales	Tremellomycetes
														CBS 8142	no	no	no	no	no	no	no	Cryptococcus vishniacii	Cryptococcus	Tremellaceae	Tremellales	Tremellomycetes
														CBS 8143	no	no	no	no	no	no	no	Cryptococcus vishniacii	Cryptococcus	Tremellaceae	Tremellales	Tremellomycetes
														CBS 8145	no	no	no	no	no	no	no	Cryptococcus vishniacii	Cryptococcus	Tremellaceae	Tremellales	Tremellomycetes
														CBS 8146	no	no	no	no	no	no	no	Cryptococcus vishniacii	Cryptococcus	Tremellaceae	Tremellales	Tremellomycetes
														CBS 6811	no	no	no	no	no	no	no	Cryptococcus vishniacii	Cryptococcus	Tremellaceae	Tremellales	Tremellomycetes
														CBS 6813	no	no	no	no	no	no	no	Cryptococcus vishniacii	Cryptococcus	Tremellaceae	Tremellales	Tremellomycetes
														CBS 6814	no	no	no	no	no	no	no	Cryptococcus vishniacii	Cryptococcus	Tremellaceae	Tremellales	Tremellomycetes
														CBS 7159	no	no	no	no	no	no	no	Cryptococcus consortionis	Cryptococcus	Tremellaceae	Tremellales	Tremellomycetes
														CBS 8144	no	no	no	no	no	no	no	Cryptococcus vishniacii	Cryptococcus	Tremellaceae	Tremellales	Tremellomycetes
														CBS 7158	no	no	no	no	no	no	no	Cryptococcus vishniacii	Cryptococcus	Tremellaceae	Tremellales	Tremellomycetes
														CBS 6812	no	no	no	no	no	no	no	Cryptococcus vishniacii	Cryptococcus	Tremellaceae	Tremellales	Tremellomycetes
														CBS 1929	yes	no	no	no	no	no	no	Cryptococcus albidus var. albidus	Cryptococcus	Tremellaceae	Tremellales	Tremellomycetes
														CBS 7711	yes	yes	no	no	no	no	no	Cryptococcus albidosimilis	Cryptococcus	Tremellaceae	Tremellales	Tremellomycetes
														CBS 8626	yes	yes	no	no	no	no	no	Cryptococcus albidosimilis	Cryptococcus	Tremellaceae	Tremellales	Tremellomycetes
														CBS 6294	yes	no	no	no	no	no	no	Cryptococcus bhutanensis	Cryptococcus	Tremellaceae	Tremellales	Tremellomycetes
														CBS 7687	no	no	no	no	no	no	no	Cryptococcus antarcticus var. antarcticus	Cryptococcus	Tremellaceae	Tremellales	Tremellomycetes
														CBS 7688	no	no	no	no	no	no	no	Cryptococcus antarcticus var. antarcticus	Cryptococcus	Tremellaceae	Tremellales	Tremellomycetes
														CBS 9215	yes	no	no	no	no	no	no	Cryptococcus antarcticus var. circumpolaris	Cryptococcus	Tremellaceae	Tremellales	Tremellomycetes
														CBS 9216	yes	variable	no	no	no	no	no	Cryptococcus antarcticus var. circumpolaris	Cryptococcus	Tremellaceae	Tremellales	Tremellomycetes
														CBS 9232	yes	variable	no	no	no	no	no	Cryptococcus antarcticus var. circumpolaris	Cryptococcus	Tremellaceae	Tremellales	Tremellomycetes
														CBS 9291	yes	no	no	no	no	no	no	Cryptococcus antarcticus	Cryptococcus	Tremellaceae	Tremellales	Tremellomycetes
														CBS 7689	no	no	no	no	no	no	no	Cryptococcus antarcticus var. circumpolaris	Cryptococcus	Tremellaceae	Tremellales	Tremellomycetes
														CBS 923	yes	yes	no	no	no	no	no	Cryptococcus albidus var. albidus	Cryptococcus	Tremellaceae	Tremellales	Tremellomycetes
														CBS 924	yes	yes	no	no	no	no	no	Cryptococcus albidus var. albidus	Cryptococcus	Tremellaceae	Tremellales	Tremellomycetes
														CBS 1975	yes	yes	no	no	no	no	no	Cryptococcus saitoi	Cryptococcus	Tremellaceae	Tremellales	Tremellomycetes
														CBS 5106	yes	yes	no	no	no	no	no	Cryptococcus saitoi	Cryptococcus	Tremellaceae	Tremellales	Tremellomycetes
														CBS 9236	yes	yes	no	no	no	no	no	Cryptococcus friedmannii	Cryptococcus	Tremellaceae	Tremellales	Tremellomycetes
														CBS 6922	yes	yes	no	no	no	no	no	Cryptococcus albidus var. albidus	Cryptococcus	Tremellaceae	Tremellales	Tremellomycetes
														CBS 7160	no	no	no	no	no	no	no	Cryptococcus friedmannii	Cryptococcus	Tremellaceae	Tremellales	Tremellomycetes
														CBS 9622	yes	yes	no	no	no	no	no	Cryptococcus saitoi	Cryptococcus	Tremellaceae	Tremellales	Tremellomycetes
														CBS 7017	yes	no	no	no	no	no	no	Cryptococcus bhutanensis	Cryptococcus	Tremellaceae	Tremellales	Tremellomycetes
														CBS 9231	yes	variable	no	no	no	no	no	Cryptococcus friedmannii	Cryptococcus	Tremellaceae	Tremellales	Tremellomycetes
														CBS 9233	yes	variable	no	no	no	no	no	Cryptococcus friedmannii	Cryptococcus	Tremellaceae	Tremellales	Tremellomycetes
														CBS 9234	yes	yes	no	no	no	no	no	Cryptococcus friedmannii	Cryptococcus	Tremellaceae	Tremellales	Tremellomycetes
														CBS 9235	yes	variable	no	no	no	no	no	Cryptococcus friedmannii	Cryptococcus	Tremellaceae	Tremellales	Tremellomycetes
														CBS 9237	yes	variable	no	no	no	no	no	Cryptococcus friedmannii	Cryptococcus	Tremellaceae	Tremellales	Tremellomycetes
														CBS 9238	yes	variable	no	no	no	no	no	Cryptococcus friedmannii	Cryptococcus	Tremellaceae	Tremellales	Tremellomycetes
														CBS 8107	yes	no	no	no	no	no	no	Cryptococcus albidus var. albidus	Cryptococcus	Tremellaceae	Tremellales	Tremellomycetes
														CBS 10505	yes	yes	no	no	no	no	no	Cryptococcus	Cryptococcus	Tremellaceae	Tremellales	Tremellomycetes
														CBS 10507	yes	yes	no	no	no	no	no	Cryptococcus	Cryptococcus	Tremellaceae	Tremellales	Tremellomycetes
														CBS 4234	yes	yes	no	no	no	no	no	Cryptococcus albidus var. kuetzingii	Cryptococcus	Tremellaceae	Tremellales	Tremellomycetes
														CBS 6810	no	no	no	no	no	no	no	Cryptococcus vishniacii	Cryptococcus	Tremellaceae	Tremellales	Tremellomycetes
														CBS 155	yes	yes	no	no	no	no	no	Cryptococcus aerius	Cryptococcus	Tremellaceae	Tremellales	Tremellomycetes
														CBS 4192	yes	yes	no	no	no	no	no	Cryptococcus aerius	Cryptococcus	Tremellaceae	Tremellales	Tremellomycetes
														CBS 1895	yes	yes	no	no	no	no	no	Cryptococcus terreus	Cryptococcus	Tremellaceae	Tremellales	Tremellomycetes
														CBS 6293	yes	yes	no	no	no	no	no	Cryptococcus terreus	Cryptococcus	Tremellaceae	Tremellales	Tremellomycetes
														CBS 9239	yes	yes	no	no	no	no	no	Cryptococcus terreus	Cryptococcus	Tremellaceae	Tremellales	Tremellomycetes
														CBS 9240	yes	yes	variable	no	no	no	no	Cryptococcus terreus	Cryptococcus	Tremellaceae	Tremellales	Tremellomycetes
														CBS 9241	yes	yes	variable	no	no	no	no	Cryptococcus terreus	Cryptococcus	Tremellaceae	Tremellales	Tremellomycetes
														CBS 9243	yes	yes	no	no	no	no	no	Cryptococcus terreus	Cryptococcus	Tremellaceae	Tremellales	Tremellomycetes
														CBS 6517	yes	yes	no	no	no	no	no	Cryptococcus terreus	Cryptococcus	Tremellaceae	Tremellales	Tremellomycetes
														CBS 7051	yes	yes	no	no	no	no	no	Cryptococcus terreus	Cryptococcus	Tremellaceae	Tremellales	Tremellomycetes
														CBS 8682	yes	variable	no	no	no	no	no	Cryptococcus phenolicus	Cryptococcus	Tremellaceae	Tremellales	Tremellomycetes
														CBS 7944	yes	yes	no	no	no	no	no	Cryptococcus	Cryptococcus	Tremellaceae	Tremellales	Tremellomycetes
														CBS 7943	yes	yes	no	no	no	no	no	Cryptococcus terreus	Cryptococcus	Tremellaceae	Tremellales	Tremellomycetes
														CBS 7945	yes	yes	no	no	no	no	no	Cryptococcus terreus	Cryptococcus	Tremellaceae	Tremellales	Tremellomycetes
														CBS 7528	yes	yes	no	no	no	no	no	Cryptococcus terreus	Cryptococcus	Tremellaceae	Tremellales	Tremellomycetes
														CBS 7189	yes	no	no	no	no	no	no	Cryptococcus fuscescens	Cryptococcus	Tremellaceae	Tremellales	Tremellomycetes
														CBS 9247	yes	variable	variable	no	no	no	no	Cryptococcus aerius	Cryptococcus	Tremellaceae	Tremellales	Tremellomycetes
														CBS 9287	yes	no	no	no	no	no	no	Cryptococcus	Cryptococcus	Tremellaceae	Tremellales	Tremellomycetes
														CBS 4517	yes	no	no	no	no	no	no	Cryptococcus terricola	Cryptococcus	Tremellaceae	Tremellales	Tremellomycetes
														CBS 6435	yes	yes	no	no	no	no	no	Cryptococcus terricola	Cryptococcus	Tremellaceae	Tremellales	Tremellomycetes
														CBS 9220	yes	variable	no	no	no	no	no	Cryptococcus terricola	Cryptococcus	Tremellaceae	Tremellales	Tremellomycetes
														CBS 9318	yes	yes	variable	no	no	no	no	Cryptococcus terricola	Cryptococcus	Tremellaceae	Tremellales	Tremellomycetes
														CBS 9211	yes	variable	no	no	no	no	no	Cryptococcus terricola	Cryptococcus	Tremellaceae	Tremellales	Tremellomycetes
														CBS 9222	yes	no	no	no	no	no	no	Cryptococcus terricola	Cryptococcus	Tremellaceae	Tremellales	Tremellomycetes
														CBS 9223	yes	variable	no	no	no	no	no	Cryptococcus	Cryptococcus	Tremellaceae	Tremellales	Tremellomycetes
														CBS 1906	yes	yes	yes	no	no	no	no	Filobasidium capsuligenum	Filobasidium	Filobasidiaceae	Filobasidiales	Tremellomycetes
														CBS 4173	yes	yes	yes	no	no	no	no	Filobasidium capsuligenum	Filobasidium	Filobasidiaceae	Filobasidiales	Tremellomycetes
														CBS 4381	yes	yes	yes	no	no	no	no	Filobasidium capsuligenum	Filobasidium	Filobasidiaceae	Filobasidiales	Tremellomycetes
														CBS 6122	yes	yes	yes	no	no	no	no	Filobasidium capsuligenum	Filobasidium	Filobasidiaceae	Filobasidiales	Tremellomycetes
														CBS 6122.1	yes	yes	no	no	no	no	no	Filobasidium capsuligenum	Filobasidium	Filobasidiaceae	Filobasidiales	Tremellomycetes
														CBS 6122.3	yes	yes	no	no	no	no	no	Filobasidium capsuligenum	Filobasidium	Filobasidiaceae	Filobasidiales	Tremellomycetes
														CBS 8023	yes	yes	no	no	no	no	no	Filobasidium capsuligenum	Filobasidium	Filobasidiaceae	Filobasidiales	Tremellomycetes
														CBS 4736	yes	yes	no	no	no	no	no	Filobasidium capsuligenum	Filobasidium	Filobasidiaceae	Filobasidiales	Tremellomycetes
														CBS 6219	yes	yes	yes	no	no	no	no	Filobasidium capsuligenum	Filobasidium	Filobasidiaceae	Filobasidiales	Tremellomycetes
														CBS 9290	variable	no	no	no	no	no	no	Cryptococcus	Cryptococcus	Tremellaceae	Tremellales	Tremellomycetes
														CBS 8680	yes	no	no	no	no	no	no	Cryptococcus cylindricus	Cryptococcus	Tremellaceae	Tremellales	Tremellomycetes
														CBS 9089	yes	no	no	no	no	no	no	Cryptococcus	Cryptococcus	Tremellaceae	Tremellales	Tremellomycetes
														CBS 9813	yes	no	no	no	no	no	no	Bullera taiwanensis	Bullera	Tremellaceae	Tremellales	Tremellomycetes
														CBS 8634	no	no	no	no	no	no	no	Cryptococcus	Cryptococcus	Tremellaceae	Tremellales	Tremellomycetes
														CBS 8678	no	no	no	no	no	no	no	Cryptococcus arrabidensis	Cryptococcus	Tremellaceae	Tremellales	Tremellomycetes
														CBS 7641	yes	no	no	no	no	no	no	Filobasidium elegans	Filobasidium	Filobasidiaceae	Filobasidiales	Tremellomycetes
														CBS 9008	yes	variable	no	no	no	no	no	Filobasidium globisporum	Filobasidium	Filobasidiaceae	Filobasidiales	Tremellomycetes
														CBS 1927	yes	no	no	no	no	no	no	Cryptococcus gastricus	Cryptococcus	Tremellaceae	Tremellales	Tremellomycetes
														CBS 9217	yes	variable	no	no	no	no	no	Cryptococcus gastricus	Cryptococcus	Tremellaceae	Tremellales	Tremellomycetes
														CBS 9309	yes	yes	variable	no	no	no	no	Cryptococcus	Cryptococcus	Tremellaceae	Tremellales	Tremellomycetes
														CBS 2288	yes	no	no	no	no	no	no	Cryptococcus gastricus	Cryptococcus	Tremellaceae	Tremellales	Tremellomycetes
														CBS 9310	yes	yes	yes	no	no	no	no	Cryptococcus	Cryptococcus	Tremellaceae	Tremellales	Tremellomycetes
														CBS 7016	yes	no	no	no	no	no	no	Cryptococcus gastricus	Cryptococcus	Tremellaceae	Tremellales	Tremellomycetes
														CBS 7525	yes	no	no	no	no	no	no	Cryptococcus gilvescens	Cryptococcus	Tremellaceae	Tremellales	Tremellomycetes
														CBS 9218	yes	no	no	no	no	no	no	Cryptococcus gilvescens	Cryptococcus	Tremellaceae	Tremellales	Tremellomycetes
														CBS 9308	yes	yes	no	no	no	no	no	Cryptococcus	Cryptococcus	Tremellaceae	Tremellales	Tremellomycetes
														CBS 9219	yes	no	no	no	no	no	no	Cryptococcus gilvescens	Cryptococcus	Tremellaceae	Tremellales	Tremellomycetes
														CBS 8636	yes	no	no	no	no	no	no	Cryptococcus gastricus	Cryptococcus	Tremellaceae	Tremellales	Tremellomycetes
														CBS 7429	yes	yes	no	no	no	no	no	Sympodiomycopsis paphiopedili	Sympodiomycopsis	Microstromataceae	Microstromatales	Exobasidiomycetes
														CBS 8357	yes	yes	no	no	no	no	no	Cryptococcus	Cryptococcus	Tremellaceae	Tremellales	Tremellomycetes
														CBS 6526	yes	no	no	no	no	no	no	Rhodotorula bacarum	Rhodotorula	Unassigned Sporidiobolales	Sporidiobolales	Microbotryomycetes
														CBS 7102	yes	no	no	no	no	no	no	Rhodotorula bacarum	Rhodotorula	Unassigned Sporidiobolales	Sporidiobolales	Microbotryomycetes
														CBS 7415	yes	no	no	no	no	no	no	Rhodotorula bacarum	Rhodotorula	Unassigned Sporidiobolales	Sporidiobolales	Microbotryomycetes
														CBS 11422	yes	no	no	no	no	no	no	Rhodotorula	Rhodotorula	Unassigned Sporidiobolales	Sporidiobolales	Microbotryomycetes
														CBS 7946	yes	yes	no	no	no	no	no	Rhodotorula bacarum	Rhodotorula	Unassigned Sporidiobolales	Sporidiobolales	Microbotryomycetes
														CBS 8073	yes	no	no	no	no	no	no	Rhodotorula phylloplana	Rhodotorula	Unassigned Sporidiobolales	Sporidiobolales	Microbotryomycetes
														CBS 8079	yes	no	no	no	no	no	no	Rhodotorula hinnulea	Rhodotorula	Unassigned Sporidiobolales	Sporidiobolales	Microbotryomycetes
														CBS 8078	yes	no	no	no	no	no	no	Rhodotorula	Rhodotorula	Unassigned Sporidiobolales	Sporidiobolales	Microbotryomycetes
														CBS 10885	yes	yes	yes	no	no	no	no	Rhodotorula	Rhodotorula	Unassigned Sporidiobolales	Sporidiobolales	Microbotryomycetes
														CBS 11423	yes	yes	yes	no	no	no	no	Rhodotorula	Rhodotorula	Unassigned Sporidiobolales	Sporidiobolales	Microbotryomycetes
														CBS 7709	yes	yes	yes	yes	no	no	no	Malassezia globosa	Malassezia	Unassigned Malasseziales	Malasseziales	Unassigned Basidiomycota
														CBS 9002	yes	variable	no	no	no	no	no	Rhodotorula colostri	Rhodotorula	Unassigned Sporidiobolales	Sporidiobolales	Microbotryomycetes
														CBS 6230	no	no	no	no	no	no	no	Cystofilobasidium capitatum	Cystofilobasidium	Cyfstofilobasidiaceae	Cystofilobasidiales	Tremellomycetes
														CBS 2204	yes	no	no	no	no	no	no	Cystofilobasidium infirmominiatum	Cystofilobasidium	Cyfstofilobasidiaceae	Cystofilobasidiales	Tremellomycetes
														CBS 6136	yes	no	no	no	no	no	no	Cystofilobasidium infirmominiatum	Cystofilobasidium	Cyfstofilobasidiaceae	Cystofilobasidiales	Tremellomycetes
														CBS 6346	yes	no	no	no	no	no	no	Cystofilobasidium bisporidii	Cystofilobasidium	Cyfstofilobasidiaceae	Cystofilobasidiales	Tremellomycetes
														CBS 6347	yes	no	no	no	no	no	no	Cystofilobasidium bisporidii	Cystofilobasidium	Cyfstofilobasidiaceae	Cystofilobasidiales	Tremellomycetes
														CBS 6349	yes	no	no	no	no	no	no	Cystofilobasidium bisporidii	Cystofilobasidium	Cyfstofilobasidiaceae	Cystofilobasidiales	Tremellomycetes
														CBS 6348	yes	no	no	no	no	no	no	Cystofilobasidium bisporidii	Cystofilobasidium	Cyfstofilobasidiaceae	Cystofilobasidiales	Tremellomycetes
														CBS 6569	no	no	no	no	no	no	no	Dioszegia hungarica	Dioszegia	Tremellaceae	Tremellales	Tremellomycetes
														CBS 7420	no	no	no	no	no	no	no	Cystofilobasidium capitatum	Cystofilobasidium	Cyfstofilobasidiaceae	Cystofilobasidiales	Tremellomycetes
														CBS 9026	variable	no	no	no	no	no	no	Cystofilobasidium capitatum	Cystofilobasidium	Cyfstofilobasidiaceae	Cystofilobasidiales	Tremellomycetes
														CBS 8032	yes	no	no	no	no	no	no	Cystofilobasidium capitatum	Cystofilobasidium	Cyfstofilobasidiaceae	Cystofilobasidiales	Tremellomycetes
														CBS 6954	yes	no	no	no	no	no	no	Cystofilobasidium ferigula	Cystofilobasidium	Cyfstofilobasidiaceae	Cystofilobasidiales	Tremellomycetes
														CBS 7202	yes	yes	no	no	no	no	no	Cystofilobasidium ferigula	Cystofilobasidium	Cyfstofilobasidiaceae	Cystofilobasidiales	Tremellomycetes
														CBS 7201	yes	yes	no	no	no	no	no	Cystofilobasidium ferigula	Cystofilobasidium	Cyfstofilobasidiaceae	Cystofilobasidiales	Tremellomycetes
														CBS 8748	yes	yes	no	no	no	no	no	Cystofilobasidium ferigula	Cystofilobasidium	Cyfstofilobasidiaceae	Cystofilobasidiales	Tremellomycetes
														CBS 2206	yes	no	no	no	no	no	no	Cystofilobasidium macerans	Cystofilobasidium	Cyfstofilobasidiaceae	Cystofilobasidiales	Tremellomycetes
														CBS 2426	yes	no	no	no	no	no	no	Cryptococcus macerans	Cryptococcus	Tremellaceae	Tremellales	Tremellomycetes
														CBS 6532	yes	no	no	no	no	no	no	Cystofilobasidium macerans	Cystofilobasidium	Cyfstofilobasidiaceae	Cystofilobasidiales	Tremellomycetes
														CBS 9032	yes	variable	no	no	no	no	no	Cystofilobasidium macerans	Cystofilobasidium	Cyfstofilobasidiaceae	Cystofilobasidiales	Tremellomycetes
														CBS 5542	yes	no	no	no	no	no	no	Cryptococcus macerans	Cryptococcus	Tremellaceae	Tremellales	Tremellomycetes
														CBS 6533	yes	no	no	no	no	no	no	Cryptococcus macerans	Cryptococcus	Tremellaceae	Tremellales	Tremellomycetes
														CBS 6984	yes	yes	yes	no	no	no	no	Cystofilobasidium macerans	Cystofilobasidium	Cyfstofilobasidiaceae	Cystofilobasidiales	Tremellomycetes
														CBS 2425	yes	no	no	no	no	no	no	Cystofilobasidium macerans	Cystofilobasidium	Cyfstofilobasidiaceae	Cystofilobasidiales	Tremellomycetes
														CBS 2205	no	no	no	no	no	no	no	Cystofilobasidium infirmominiatum	Cystofilobasidium	Cyfstofilobasidiaceae	Cystofilobasidiales	Tremellomycetes
														CBS 2427	yes	no	no	no	no	no	no	Cystofilobasidium infirmominiatum	Cystofilobasidium	Cyfstofilobasidiaceae	Cystofilobasidiales	Tremellomycetes
														CBS 5015	yes	no	no	no	no	no	no	Cystofilobasidium infirmominiatum	Cystofilobasidium	Cyfstofilobasidiaceae	Cystofilobasidiales	Tremellomycetes
														CBS 6350	yes	no	no	no	no	no	no	Cystofilobasidium infirmominiatum	Cystofilobasidium	Cyfstofilobasidiaceae	Cystofilobasidiales	Tremellomycetes
														CBS 6962	yes	no	no	no	no	no	no	Cystofilobasidium infirmominiatum	Cystofilobasidium	Cyfstofilobasidiaceae	Cystofilobasidiales	Tremellomycetes
														CBS 6351	yes	no	no	no	no	no	no	Cystofilobasidium infirmominiatum	Cystofilobasidium	Cyfstofilobasidiaceae	Cystofilobasidiales	Tremellomycetes
														CBS 8017	yes	no	no	no	no	no	no	Cystofilobasidium infirmominiatum	Cystofilobasidium	Cyfstofilobasidiaceae	Cystofilobasidiales	Tremellomycetes
														CBS 2532	no	no	no	no	no	no	no	Guehomyces pullulans	Glaciozyma	Pucciniomycotinaceae	Pucciniomycotinales	Pucciniomycetes
														CBS 2533	no	no	no	no	no	no	no	Guehomyces pullulans	Glaciozyma	Pucciniomycotinaceae	Pucciniomycotinales	Pucciniomycetes
														CBS 2541	yes	no	no	no	no	no	no	Guehomyces pullulans	Glaciozyma	Pucciniomycotinaceae	Pucciniomycotinales	Pucciniomycetes
														CBS 5108	yes	no	no	no	no	no	no	Guehomyces pullulans	Glaciozyma	Pucciniomycotinaceae	Pucciniomycotinales	Pucciniomycetes
														CBS 2535	no	no	no	no	no	no	no	Guehomyces pullulans	Glaciozyma	Pucciniomycotinaceae	Pucciniomycotinales	Pucciniomycetes
														CBS 2538	no	no	no	no	no	no	no	Guehomyces pullulans	Glaciozyma	Pucciniomycotinaceae	Pucciniomycotinales	Pucciniomycetes
														CBS 2542	yes	no	no	no	no	no	no	Guehomyces pullulans	Glaciozyma	Pucciniomycotinaceae	Pucciniomycotinales	Pucciniomycetes
														CBS 2540	no	no	no	no	no	no	no	Guehomyces pullulans	Glaciozyma	Pucciniomycotinaceae	Pucciniomycotinales	Pucciniomycetes
														CBS 5588	yes	no	no	no	no	no	no	Trichosporon	Trichosporon	Trichosporonaceae	Tremellales	Tremellomycetes
														CBS 5271	no	no	no	no	no	no	no	Mrakia frigida	Mrakia	Cyfstofilobasidiaceae	Cystofilobasidiales	Tremellomycetes
														CBS 8428	no	no	no	no	no	no	no	Tausonia pamirica	Tausonia	Cyfstofilobasidiaceae	Cystofilobasidiales	Tremellomycetes
														CBS 2534	no	no	no	no	no	no	no	Guehomyces pullulans	Glaciozyma	Pucciniomycotinaceae	Pucciniomycotinales	Pucciniomycetes
														CBS 2536	yes	no	no	no	no	no	no	Guehomyces pullulans	Glaciozyma	Pucciniomycotinaceae	Pucciniomycotinales	Pucciniomycetes
														CBS 9201	yes	variable	no	no	no	no	no	Guehomyces pullulans	Glaciozyma	Pucciniomycotinaceae	Pucciniomycotinales	Pucciniomycetes
														CBS 9227	yes	no	no	no	no	no	no	Guehomyces pullulans	Glaciozyma	Pucciniomycotinaceae	Pucciniomycotinales	Pucciniomycetes
														CBS 6321	yes	no	no	no	no	no	no	Guehomyces pullulans	Glaciozyma	Pucciniomycotinaceae	Pucciniomycotinales	Pucciniomycetes
														CBS 2543	yes	no	no	no	no	no	no	Guehomyces pullulans	Glaciozyma	Pucciniomycotinaceae	Pucciniomycotinales	Pucciniomycetes
														CBS 9213	yes	no	no	no	no	no	no	Guehomyces pullulans	Glaciozyma	Pucciniomycotinaceae	Pucciniomycotinales	Pucciniomycetes
														CBS 2539	no	no	no	no	no	no	no	Guehomyces pullulans	Glaciozyma	Pucciniomycotinaceae	Pucciniomycotinales	Pucciniomycetes
														CBS 9224	yes	no	no	no	no	no	no	Guehomyces pullulans	Glaciozyma	Pucciniomycotinaceae	Pucciniomycotinales	Pucciniomycetes
														CBS 5266	no	no	no	no	no	no	no	Mrakia frigida	Mrakia	Cyfstofilobasidiaceae	Cystofilobasidiales	Tremellomycetes
														CBS 5270	no	no	no	no	no	no	no	Mrakia frigida	Mrakia	Cyfstofilobasidiaceae	Cystofilobasidiales	Tremellomycetes
														CBS 5688	no	no	no	no	no	no	no	Mrakia frigida	Mrakia	Cyfstofilobasidiaceae	Cystofilobasidiales	Tremellomycetes
														CBS 5915	no	no	no	no	no	no	no	Mrakia frigida	Mrakia	Cyfstofilobasidiaceae	Cystofilobasidiales	Tremellomycetes
														CBS 5916	no	no	no	no	no	no	no	Mrakia frigida	Mrakia	Cyfstofilobasidiaceae	Cystofilobasidiales	Tremellomycetes
														CBS 5275	no	no	no	no	no	no	no	Mrakia frigida	Mrakia	Cyfstofilobasidiaceae	Cystofilobasidiales	Tremellomycetes
														CBS 5272	no	no	no	no	no	no	no	Mrakia gelida	Mrakia	Cyfstofilobasidiaceae	Cystofilobasidiales	Tremellomycetes
														CBS 5917	no	no	no	no	no	no	no	Mrakia gelida	Mrakia	Cyfstofilobasidiaceae	Cystofilobasidiales	Tremellomycetes
														CBS 5274	no	no	no	no	no	no	no	Mrakia frigida	Mrakia	Cyfstofilobasidiaceae	Cystofilobasidiales	Tremellomycetes
														CBS 5707	no	no	no	no	no	no	no	Mrakia frigida	Mrakia	Cyfstofilobasidiaceae	Cystofilobasidiales	Tremellomycetes
														CBS 5269	no	no	no	no	no	no	no	Mrakia frigida	Mrakia	Cyfstofilobasidiaceae	Cystofilobasidiales	Tremellomycetes
														CBS 5273	no	no	no	no	no	no	no	Mrakia frigida	Mrakia	Cyfstofilobasidiaceae	Cystofilobasidiales	Tremellomycetes
														CBS 5267	no	no	no	no	no	no	no	Mrakia frigida	Mrakia	Cyfstofilobasidiaceae	Cystofilobasidiales	Tremellomycetes
														CBS 8924	no	no	no	no	no	no	no	Cryptococcus niccombsii	Cryptococcus	Tremellaceae	Tremellales	Tremellomycetes
														CBS 5443	no	no	no	no	no	no	no	Mrakiella aquatica	Mrakiella	Unassigned Cystofilobasidiales	Cystofilobasidiales	Tremellomycetes
														CBS 5444	no	no	no	no	no	no	no	Mrakiella aquatica	Mrakiella	Unassigned Cystofilobasidiales	Cystofilobasidiales	Tremellomycetes
														CBS 8186	variable	no	no	no	no	no	no	Cryptococcus huempii	Cryptococcus	Tremellaceae	Tremellales	Tremellomycetes
														CBS 5689	variable	no	no	no	no	no	no	Udeniomyces puniceus	Udeniomyces	Cyfstofilobasidiaceae	Cystofilobasidiales	Tremellomycetes
														CBS 6754	yes	no	no	no	no	no	no	Udeniomyces pyricola	Udeniomyces	Cyfstofilobasidiaceae	Cystofilobasidiales	Tremellomycetes
														CBS 6784	yes	no	no	no	no	no	no	Udeniomyces pyricola	Udeniomyces	Cyfstofilobasidiaceae	Cystofilobasidiales	Tremellomycetes
														CBS 6785	yes	no	no	no	no	no	no	Udeniomyces pyricola	Udeniomyces	Cyfstofilobasidiaceae	Cystofilobasidiales	Tremellomycetes
														CBS 6982	no	no	no	no	no	no	no	Udeniomyces pyricola	Udeniomyces	Cyfstofilobasidiaceae	Cystofilobasidiales	Tremellomycetes
														CBS 8116	variable	no	no	no	no	no	no	Udeniomyces pyricola	Udeniomyces	Cyfstofilobasidiaceae	Cystofilobasidiales	Tremellomycetes
														CBS 8124	variable	no	no	no	no	no	no	Udeniomyces pyricola	Udeniomyces	Cyfstofilobasidiaceae	Cystofilobasidiales	Tremellomycetes
														CBS 8122	variable	no	no	no	no	no	no	Udeniomyces pyricola	Udeniomyces	Cyfstofilobasidiaceae	Cystofilobasidiales	Tremellomycetes
														CBS 8117	variable	no	no	no	no	no	no	Udeniomyces pyricola	Udeniomyces	Cyfstofilobasidiaceae	Cystofilobasidiales	Tremellomycetes
														CBS 7236	variable	no	no	no	no	no	no	Udeniomyces megalosporus	Udeniomyces	Cyfstofilobasidiaceae	Cystofilobasidiales	Tremellomycetes
														CBS 7339	no	no	no	no	no	no	no	Udeniomyces megalosporus	Udeniomyces	Cyfstofilobasidiaceae	Cystofilobasidiales	Tremellomycetes
														CBS 7356	no	no	no	no	no	no	no	Udeniomyces megalosporus	Udeniomyces	Cyfstofilobasidiaceae	Cystofilobasidiales	Tremellomycetes
														CBS 7340	no	no	no	no	no	no	no	Udeniomyces megalosporus	Udeniomyces	Cyfstofilobasidiaceae	Cystofilobasidiales	Tremellomycetes
														CBS 7363	no	no	no	no	no	no	no	Udeniomyces megalosporus	Udeniomyces	Cyfstofilobasidiaceae	Cystofilobasidiales	Tremellomycetes
														CBS 5905	yes	no	no	no	no	no	no	Phaffia rhodozyma	Xanthophyllomyces	Cyfstofilobasidiaceae	Cystofilobasidiales	Tremellomycetes
														CBS 9090	yes	no	no	no	no	no	no	Xanthophyllomyces	Xanthophyllomyces	Cyfstofilobasidiaceae	Cystofilobasidiales	Tremellomycetes
														CBS 5908	yes	no	no	no	no	no	no	Xanthophyllomyces dendrorhous	Xanthophyllomyces	Cyfstofilobasidiaceae	Cystofilobasidiales	Tremellomycetes
														CBS 6938	yes	no	no	no	no	no	no	Xanthophyllomyces dendrorhous	Xanthophyllomyces	Cyfstofilobasidiaceae	Cystofilobasidiales	Tremellomycetes
														CBS 7918	yes	no	no	no	no	no	no	Xanthophyllomyces dendrorhous	Xanthophyllomyces	Cyfstofilobasidiaceae	Cystofilobasidiales	Tremellomycetes
														CBS 7919	yes	no	no	no	no	no	no	Xanthophyllomyces dendrorhous	Xanthophyllomyces	Cyfstofilobasidiaceae	Cystofilobasidiales	Tremellomycetes
														CBS 2013	yes	no	no	no	no	no	no	Bullera japonica	Bullera	Tremellaceae	Tremellales	Tremellomycetes
														CBS 1891	yes	yes	yes	yes	yes	yes	no	Malassezia pachydermatis	Malassezia	Unassigned Malasseziales	Malasseziales	Unassigned Basidiomycota
														CBS 4933	yes	yes	no	no	no	no	no	Cryptococcus laurentii var. laurentii	Cryptococcus	Tremellaceae	Tremellales	Tremellomycetes
														CBS 4935	yes	yes	no	no	no	no	no	Hannaella luteola	Hannaella	Tremellaceae	Tremellales	Tremellomycetes
														CBS 7347	yes	yes	no	no	no	no	no	Bullera variabilis	Bullera	Tremellaceae	Tremellales	Tremellomycetes
														CBS 7367	yes	yes	no	no	no	no	no	Bullera variabilis	Bullera	Tremellaceae	Tremellales	Tremellomycetes
														CBS 9609	yes	variable	no	no	no	no	no	Bullera pseudovariabilis	Bullera	Tremellaceae	Tremellales	Tremellomycetes
														CBS 7701	yes	yes	yes	no	no	no	no	Sporobolomyces lactosus	Sporobolomyces	Unassigned Sporidiobolales	Sporidiobolales	Microbotryomycetes
														CBS 5161	yes	yes	yes	no	no	no	no	Trichosporon	Trichosporon	Trichosporonaceae	Tremellales	Tremellomycetes
														CBS 8077	yes	no	no	no	no	no	no	Rhodotorula	Rhodotorula	Unassigned Sporidiobolales	Sporidiobolales	Microbotryomycetes
														CBS 2042	yes	yes	no	no	no	no	no	Cryptococcus humicola	Cryptococcus	Tremellaceae	Tremellales	Tremellomycetes
														CBS 8796	yes	yes	yes	yes	yes	no	no	Cryptococcus laurentii	Cryptococcus	Tremellaceae	Tremellales	Tremellomycetes
														CBS 8203	yes	no	no	no	no	no	no	Tremella aurantia	Tremella	Tremellaceae	Tremellales	Tremellomycetes
														CBS 5725	yes	yes	no	no	no	no	no	Cryptococcus terreus	Cryptococcus	Tremellaceae	Tremellales	Tremellomycetes
														CBS 8015	yes	no	no	no	no	no	no	Cryptococcus	Cryptococcus	Tremellaceae	Tremellales	Tremellomycetes
														CBS 8616	yes	yes	no	no	no	no	no	Fellomyces	Fellomyces	Cuniculitremaceae	Tremellales	Tremellomycetes
														CBS 6232	yes	yes	no	no	no	no	no	Pseudozyma fusiformata	Pseudozyma	Ustilaginaceae	Ustilaginales	Ustilaginomycetes
														CBS 6858	yes	yes	yes	no	no	no	no	Trichosporon	Trichosporon	Trichosporonaceae	Tremellales	Tremellomycetes
														CBS 5102	yes	yes	no	no	no	no	no	Cryptococcus	Cryptococcus	Tremellaceae	Tremellales	Tremellomycetes
														CBS 2041	yes	yes	no	no	no	no	no	Cryptococcus humicola	Cryptococcus	Tremellaceae	Tremellales	Tremellomycetes
														CBS 2470	yes	yes	yes	yes	no	no	no	Trichosporon	Trichosporon	Trichosporonaceae	Tremellales	Tremellomycetes
														CBS 5324	yes	yes	no	no	no	no	no	Cryptococcus curvatus	Cryptococcus	Tremellaceae	Tremellales	Tremellomycetes
														CBS 6324	yes	no	no	no	no	no	no	Dioszegia hungarica	Dioszegia	Tremellaceae	Tremellales	Tremellomycetes
														CBS 9607	yes	variable	no	no	no	no	no	Derxomyces anomala	Derxomyces	Tremellaceae	Tremellales	Tremellomycetes
														CBS 6384	yes	no	no	no	no	no	no	Farysizyma acheniorum	Farysizyma	Unassigned Sporidiobolales	Sporidiobolales	Microbotryomycetes
														CBS 6386	yes	no	no	no	no	no	no	Farysizyma acheniorum	Farysizyma	Unassigned Sporidiobolales	Sporidiobolales	Microbotryomycetes
														CBS 7221	yes	no	no	no	no	no	no	Rhodotorula	Rhodotorula	Unassigned Sporidiobolales	Sporidiobolales	Microbotryomycetes
														CBS 9927	yes	yes	no	no	no	no	no	Farysizyma taiwaniana	Farysizyma	Unassigned Sporidiobolales	Sporidiobolales	Microbotryomycetes
														CBS 7167	yes	yes	yes	yes	no	no	no	Rhodotorula	Rhodotorula	Unassigned Sporidiobolales	Sporidiobolales	Microbotryomycetes
														CBS 8008	yes	yes	no	no	no	no	no	Rhodotorula	Rhodotorula	Unassigned Sporidiobolales	Sporidiobolales	Microbotryomycetes
														CBS 8009	yes	yes	no	no	no	no	no	Rhodotorula	Rhodotorula	Unassigned Sporidiobolales	Sporidiobolales	Microbotryomycetes
														CBS 8011	yes	yes	no	no	no	no	no	Cryptococcus	Cryptococcus	Tremellaceae	Tremellales	Tremellomycetes
														CBS 6951	yes	yes	no	no	no	no	no	Pseudozyma fusiformata	Pseudozyma	Ustilaginaceae	Ustilaginales	Ustilaginomycetes
														CBS 8376	yes	no	no	no	no	no	no	Cryptococcus	Cryptococcus	Tremellaceae	Tremellales	Tremellomycetes
														CBS 8380	yes	yes	yes	variable	no	no	no	Pseudozyma abaconensis	Pseudozyma	Ustilaginaceae	Ustilaginales	Ustilaginomycetes
														CBS 6389	yes	yes	yes	no	no	no	no	Pseudozyma tsukubaënsis	Pseudozyma	Ustilaginaceae	Ustilaginales	Ustilaginomycetes
														CBS 8316	yes	no	no	no	no	no	no	Fellomyces	Fellomyces	Cuniculitremaceae	Tremellales	Tremellomycetes
														CBS 5955	yes	yes	no	no	no	no	no	Pseudozyma antarctica	Pseudozyma	Ustilaginaceae	Ustilaginales	Ustilaginomycetes
														CBS 6678	yes	yes	yes	no	no	no	no	Pseudozyma antarctica	Pseudozyma	Ustilaginaceae	Ustilaginales	Ustilaginomycetes
														CBS 1878	yes	yes	yes	yes	no	no	no	Malassezia furfur	Malassezia	Unassigned Malasseziales	Malasseziales	Unassigned Basidiomycota
														CBS 4171	yes	yes	yes	yes	no	no	no	Malassezia furfur	Malassezia	Unassigned Malasseziales	Malasseziales	Unassigned Basidiomycota
														CBS 4172	yes	yes	yes	yes	no	no	no	Malassezia furfur	Malassezia	Unassigned Malasseziales	Malasseziales	Unassigned Basidiomycota
														CBS 5333	yes	yes	yes	yes	yes	no	no	Malassezia furfur	Malassezia	Unassigned Malasseziales	Malasseziales	Unassigned Basidiomycota
														CBS 7969	yes	yes	yes	yes	yes	no	no	Malassezia furfur	Malassezia	Unassigned Malasseziales	Malasseziales	Unassigned Basidiomycota
														CBS 8737	yes	yes	yes	yes	no	no	no	Malassezia furfur	Malassezia	Unassigned Malasseziales	Malasseziales	Unassigned Basidiomycota
														CBS 4170	yes	yes	yes	yes	yes	no	no	Malassezia furfur	Malassezia	Unassigned Malasseziales	Malasseziales	Unassigned Basidiomycota
														CBS 6001	yes	yes	yes	yes	yes	no	no	Malassezia	Malassezia	Unassigned Malasseziales	Malasseziales	Unassigned Basidiomycota
														CBS 6000	yes	yes	yes	yes	no	no	no	Malassezia furfur	Malassezia	Unassigned Malasseziales	Malasseziales	Unassigned Basidiomycota
														CBS 7019	yes	yes	yes	yes	yes	no	no	Malassezia furfur	Malassezia	Unassigned Malasseziales	Malasseziales	Unassigned Basidiomycota
														CBS 7710	yes	yes	yes	yes	yes	no	no	Malassezia furfur	Malassezia	Unassigned Malasseziales	Malasseziales	Unassigned Basidiomycota
														CBS 5332	yes	yes	yes	yes	no	no	no	Malassezia furfur	Malassezia	Unassigned Malasseziales	Malasseziales	Unassigned Basidiomycota
														CBS 7876	yes	yes	yes	no	no	no	no	Malassezia obtusa	Malassezia	Unassigned Malasseziales	Malasseziales	Unassigned Basidiomycota
														CBS 7968	yes	yes	yes	no	no	no	no	Malassezia obtusa	Malassezia	Unassigned Malasseziales	Malasseziales	Unassigned Basidiomycota
														CBS 4167	yes	yes	yes	yes	no	no	no	Malassezia furfur	Malassezia	Unassigned Malasseziales	Malasseziales	Unassigned Basidiomycota
														CBS 6094	yes	yes	yes	yes	no	no	no	Malassezia furfur	Malassezia	Unassigned Malasseziales	Malasseziales	Unassigned Basidiomycota
														CBS 7043	yes	yes	yes	yes	yes	no	no	Malassezia furfur	Malassezia	Unassigned Malasseziales	Malasseziales	Unassigned Basidiomycota
														CBS 8736	yes	yes	yes	yes	no	no	no	Malassezia furfur	Malassezia	Unassigned Malasseziales	Malasseziales	Unassigned Basidiomycota
														CBS 1879	yes	yes	yes	yes	no	no	no	Malassezia pachydermatis	Malassezia	Unassigned Malasseziales	Malasseziales	Unassigned Basidiomycota
														CBS 1884	yes	yes	yes	yes	no	no	no	Malassezia pachydermatis	Malassezia	Unassigned Malasseziales	Malasseziales	Unassigned Basidiomycota
														CBS 1919	yes	yes	yes	yes	no	no	no	Malassezia pachydermatis	Malassezia	Unassigned Malasseziales	Malasseziales	Unassigned Basidiomycota
														CBS 6534	yes	yes	yes	yes	yes	no	no	Malassezia pachydermatis	Malassezia	Unassigned Malasseziales	Malasseziales	Unassigned Basidiomycota
														CBS 6541	yes	yes	yes	yes	yes	yes	no	Malassezia pachydermatis	Malassezia	Unassigned Malasseziales	Malasseziales	Unassigned Basidiomycota
														CBS 6537	yes	yes	yes	yes	no	no	no	Malassezia pachydermatis	Malassezia	Unassigned Malasseziales	Malasseziales	Unassigned Basidiomycota
														CBS 1885	yes	yes	yes	yes	yes	no	no	Malassezia pachydermatis	Malassezia	Unassigned Malasseziales	Malasseziales	Unassigned Basidiomycota
														CBS 4165	yes	yes	yes	yes	yes	yes	no	Malassezia pachydermatis	Malassezia	Unassigned Malasseziales	Malasseziales	Unassigned Basidiomycota
														CBS 7925	yes	yes	yes	yes	yes	no	no	Malassezia pachydermatis	Malassezia	Unassigned Malasseziales	Malasseziales	Unassigned Basidiomycota
														CBS 6535	yes	yes	yes	yes	yes	no	no	Malassezia pachydermatis	Malassezia	Unassigned Malasseziales	Malasseziales	Unassigned Basidiomycota
														CBS 7222	yes	yes	yes	yes	yes	no	no	Malassezia sympodialis	Malassezia	Unassigned Malasseziales	Malasseziales	Unassigned Basidiomycota
														CBS 7859	yes	yes	yes	yes	yes	no	no	Malassezia sympodialis	Malassezia	Unassigned Malasseziales	Malasseziales	Unassigned Basidiomycota
														CBS 8740	yes	yes	yes	yes	no	no	no	Malassezia sympodialis	Malassezia	Unassigned Malasseziales	Malasseziales	Unassigned Basidiomycota
														CBS 7978	yes	yes	yes	yes	yes	no	no	Malassezia sympodialis	Malassezia	Unassigned Malasseziales	Malasseziales	Unassigned Basidiomycota
														CBS 7979	yes	yes	yes	yes	yes	yes	no	Malassezia sympodialis	Malassezia	Unassigned Malasseziales	Malasseziales	Unassigned Basidiomycota
														CBS 7866	yes	yes	yes	yes	yes	no	no	Malassezia sympodialis	Malassezia	Unassigned Malasseziales	Malasseziales	Unassigned Basidiomycota
														CBS 7705	yes	yes	yes	yes	no	no	no	Malassezia globosa	Malassezia	Unassigned Malasseziales	Malasseziales	Unassigned Basidiomycota
														CBS 7966	yes	yes	yes	yes	no	no	no	Malassezia globosa	Malassezia	Unassigned Malasseziales	Malasseziales	Unassigned Basidiomycota
														CBS 7986	yes	yes	yes	no	no	no	no	Malassezia globosa	Malassezia	Unassigned Malasseziales	Malasseziales	Unassigned Basidiomycota
														CBS 8744	yes	yes	yes	variable	no	no	no	Malassezia globosa	Malassezia	Unassigned Malasseziales	Malasseziales	Unassigned Basidiomycota
														CBS 7707	yes	yes	yes	yes	no	no	no	Malassezia globosa	Malassezia	Unassigned Malasseziales	Malasseziales	Unassigned Basidiomycota
														CBS 7874	yes	yes	yes	no	no	no	no	Malassezia globosa	Malassezia	Unassigned Malasseziales	Malasseziales	Unassigned Basidiomycota
														CBS 7708	yes	yes	yes	yes	no	no	no	Malassezia globosa	Malassezia	Unassigned Malasseziales	Malasseziales	Unassigned Basidiomycota
														CBS 7886	yes	yes	yes	yes	no	no	no	Malassezia globosa	Malassezia	Unassigned Malasseziales	Malasseziales	Unassigned Basidiomycota
														CBS 7877	yes	yes	yes	variable	no	no	no	Malassezia restricta	Malassezia	Unassigned Malasseziales	Malasseziales	Unassigned Basidiomycota
														CBS 8747	yes	yes	yes	no	no	no	no	Malassezia restricta	Malassezia	Unassigned Malasseziales	Malasseziales	Unassigned Basidiomycota
														CBS 7991	yes	yes	yes	variable	no	no	no	Malassezia restricta	Malassezia	Unassigned Malasseziales	Malasseziales	Unassigned Basidiomycota
														CBS 7863	yes	yes	yes	yes	no	no	no	Malassezia restricta	Malassezia	Unassigned Malasseziales	Malasseziales	Unassigned Basidiomycota
														CBS 7971	yes	yes	yes	yes	yes	no	no	Malassezia slooffiae	Malassezia	Unassigned Malasseziales	Malasseziales	Unassigned Basidiomycota
														CBS 7956	yes	yes	yes	yes	yes	no	no	Malassezia slooffiae	Malassezia	Unassigned Malasseziales	Malasseziales	Unassigned Basidiomycota
														CBS 8739	yes	yes	yes	yes	no	no	no	Malassezia slooffiae	Malassezia	Unassigned Malasseziales	Malasseziales	Unassigned Basidiomycota
														CBS 8738	yes	yes	yes	yes	no	no	no	Malassezia slooffiae	Malassezia	Unassigned Malasseziales	Malasseziales	Unassigned Basidiomycota
														CBS 7875	yes	yes	yes	no	no	no	no	Malassezia slooffiae	Malassezia	Unassigned Malasseziales	Malasseziales	Unassigned Basidiomycota
														CBS 8735	yes	yes	yes	yes	no	no	no	Malassezia furfur	Malassezia	Unassigned Malasseziales	Malasseziales	Unassigned Basidiomycota
														CBS 9802	variable	no	no	no	no	no	no	Mixia osmundae	Mixia	Mixiaceae	Mixiales	Mixiomycetes
														CBS 9822	yes	variable	no	no	no	no	no	Mixia osmundae	Mixia	Mixiaceae	Mixiales	Mixiomycetes
														CBS 8263	yes	yes	yes	no	no	no	no	Reniforma strues	Reniforma	Unassigned Microbotryales	Microbotryales	Microbotryomycetes
														CBS 7196	yes	no	no	no	no	no	no	Sporobolomyces subbrunneus	Sporobolomyces	Unassigned Sporidiobolales	Sporidiobolales	Microbotryomycetes
														CBS 7897	no	no	no	no	no	no	no	Sporobolomyces coprosmicola	Sporobolomyces	Unassigned Sporidiobolales	Sporidiobolales	Microbotryomycetes
														CBS 7893	yes	no	no	no	no	no	no	Sporobolomyces linderae	Sporobolomyces	Unassigned Sporidiobolales	Sporidiobolales	Microbotryomycetes
														CBS 7917	no	no	no	no	no	no	no	Sporobolomyces novazealandicus	Sporobolomyces	Unassigned Sporidiobolales	Sporidiobolales	Microbotryomycetes
														CBS 7895	yes	no	no	no	no	no	no	Sporobolomyces novazealandicus	Sporobolomyces	Unassigned Sporidiobolales	Sporidiobolales	Microbotryomycetes
														CBS 7896	yes	no	no	no	no	no	no	Sporobolomyces dimennae	Sporobolomyces	Unassigned Sporidiobolales	Sporidiobolales	Microbotryomycetes
														CBS 7916	no	no	no	no	no	no	no	Sporobolomyces dimennae	Sporobolomyces	Unassigned Sporidiobolales	Sporidiobolales	Microbotryomycetes
														CBS 7915	no	no	no	no	no	no	no	Sporobolomyces dimennae	Sporobolomyces	Unassigned Sporidiobolales	Sporidiobolales	Microbotryomycetes
														CBS 964	yes	no	no	no	no	no	no	Cryptococcus albidus var. albidus	Cryptococcus	Tremellaceae	Tremellales	Tremellomycetes
														CBS 325	yes	yes	yes	no	no	no	no	Rhodotorula mucilaginosa var. mucilaginosa	Rhodotorula	Unassigned Sporidiobolales	Sporidiobolales	Microbotryomycetes
														CBS 2394	yes	yes	yes	no	no	no	no	Rhodotorula mucilaginosa	Rhodotorula	Unassigned Sporidiobolales	Sporidiobolales	Microbotryomycetes
														CBS 2377	yes	yes	yes	no	no	no	no	Rhodotorula mucilaginosa	Rhodotorula	Unassigned Sporidiobolales	Sporidiobolales	Microbotryomycetes
														CBS 8382	yes	yes	yes	no	no	no	no	Rhodotorula	Rhodotorula	Unassigned Sporidiobolales	Sporidiobolales	Microbotryomycetes
														CBS 8761	yes	yes	yes	yes	no	no	no	Rhodosporidium toruloides	Rhodosporidium	Unassigned Sporidiobolales	Sporidiobolales	Microbotryomycetes
														CBS 7310	yes	no	no	no	no	no	no	Sporobolomyces inositophilus	Sporobolomyces	Unassigned Sporidiobolales	Sporidiobolales	Microbotryomycetes
														CBS 9346	yes	yes	no	no	no	no	no	Rhodotorula araucariae	Rhodotorula	Unassigned Sporidiobolales	Sporidiobolales	Microbotryomycetes
														CBS 1521	yes	yes	no	no	no	no	no	Rhodotorula mucilaginosa var. mucilaginosa	Rhodotorula	Unassigned Sporidiobolales	Sporidiobolales	Microbotryomycetes
														CBS 2379	yes	yes	yes	no	no	no	no	Rhodotorula mucilaginosa	Rhodotorula	Unassigned Sporidiobolales	Sporidiobolales	Microbotryomycetes
														CBS 2381	yes	yes	yes	no	no	no	no	Rhodotorula mucilaginosa	Rhodotorula	Unassigned Sporidiobolales	Sporidiobolales	Microbotryomycetes
														CBS 2383	yes	yes	yes	no	no	no	no	Rhodotorula mucilaginosa	Rhodotorula	Unassigned Sporidiobolales	Sporidiobolales	Microbotryomycetes
														CBS 2404	yes	yes	variable	no	no	no	no	Rhodotorula mucilaginosa	Rhodotorula	Unassigned Sporidiobolales	Sporidiobolales	Microbotryomycetes
														CBS 2378	yes	yes	no	no	no	no	no	Rhodotorula mucilaginosa	Rhodotorula	Unassigned Sporidiobolales	Sporidiobolales	Microbotryomycetes
														CBS 2407	yes	yes	yes	no	no	no	no	Rhodotorula mucilaginosa	Rhodotorula	Unassigned Sporidiobolales	Sporidiobolales	Microbotryomycetes
														CBS 2178	yes	no	no	no	no	no	no	Rhodotorula minuta var. minuta	Rhodotorula	Unassigned Sporidiobolales	Sporidiobolales	Microbotryomycetes
														CBS 4478	yes	yes	yes	no	no	no	no	Rhodotorula minuta var. minuta	Rhodotorula	Unassigned Sporidiobolales	Sporidiobolales	Microbotryomycetes
														CBS 5826	yes	yes	no	no	no	no	no	Rhodotorula lactosa	Rhodotorula	Unassigned Sporidiobolales	Sporidiobolales	Microbotryomycetes
														CBS 7028	no	no	no	no	no	no	no	Sporobolomyces gracilis	Sporobolomyces	Unassigned Sporidiobolales	Sporidiobolales	Microbotryomycetes
														CBS 4379	yes	yes	yes	no	no	no	no	Rhodotorula mucilaginosa	Rhodotorula	Unassigned Sporidiobolales	Sporidiobolales	Microbotryomycetes
														CBS 7526	yes	no	no	no	no	no	no	Bullera miyagiana	Bullera	Tremellaceae	Tremellales	Tremellomycetes
														CBS 5281	yes	no	no	no	no	no	no	Cryptococcus humicola	Cryptococcus	Tremellaceae	Tremellales	Tremellomycetes
														CBS 9354	yes	variable	no	no	no	no	no	Cryptococcus podzolicus	Cryptococcus	Tremellaceae	Tremellales	Tremellomycetes
														CBS 11953	no	no	no	no	no	variable	yes	Cryptococcus	Cryptococcus	Tremellaceae	Tremellales	Tremellomycetes
														CBS 7046	yes	no	no	no	no	no	no	Fellomyces penicillatus	Fellomyces	Cuniculitremaceae	Tremellales	Tremellomycetes
														CBS 8210	yes	variable	no	no	no	no	no	Tremella foliacea	Tremella	Tremellaceae	Tremellales	Tremellomycetes
														CBS 5491	yes	no	no	no	no	no	no	Fellomyces penicillatus	Fellomyces	Cuniculitremaceae	Tremellales	Tremellomycetes
														CBS 7890	yes	no	no	no	no	no	no	Cryptococcus	Cryptococcus	Tremellaceae	Tremellales	Tremellomycetes
														CBS 8630	yes	no	no	no	no	no	no	Cryptococcus	Cryptococcus	Tremellaceae	Tremellales	Tremellomycetes
														CBS 8743	yes	yes	yes	yes	no	no	no	Filobasidiella bacillispora	Filobasidiella	Tremellaceae	Tremellales	Tremellomycetes
														CBS 9929	yes	yes	no	no	no	no	no	Cryptococcus	Cryptococcus	Tremellaceae	Tremellales	Tremellomycetes
														CBS 10594	yes	no	no	no	no	no	no	Cryptococcus hepingensis	Cryptococcus	Tremellaceae	Tremellales	Tremellomycetes
														CBS 1732	yes	no	no	no	no	no	no	Cryptococcus laurentii var. laurentii	Cryptococcus	Tremellaceae	Tremellales	Tremellomycetes
														CBS 2931	yes	yes	no	no	no	no	no	Cryptococcus albidus var. albidus	Cryptococcus	Tremellaceae	Tremellales	Tremellomycetes
														CBS 9324	yes	yes	variable	no	no	no	no	Trichosporon	Trichosporon	Trichosporonaceae	Tremellales	Tremellomycetes
														CBS 2489	yes	yes	no	no	no	no	no	Trichosporon	Trichosporon	Trichosporonaceae	Tremellales	Tremellomycetes
														CBS 2480	yes	yes	no	no	no	no	no	Trichosporon cutaneum	Trichosporon	Trichosporonaceae	Tremellales	Tremellomycetes
														CBS 2545	yes	yes	no	no	no	no	no	Trichosporon cutaneum	Trichosporon	Trichosporonaceae	Tremellales	Tremellomycetes
														CBS 2485	yes	yes	no	no	no	no	no	Trichosporon	Trichosporon	Trichosporonaceae	Tremellales	Tremellomycetes
														CBS 2497	yes	yes	yes	yes	no	no	no	Trichosporon asahii	Trichosporon	Trichosporonaceae	Tremellales	Tremellomycetes
														CBS 7868	yes	yes	yes	no	no	no	no	Kwoniella europaea	Cryptococcus	Tremellaceae	Tremellales	Tremellomycetes
														CBS 2496	yes	yes	yes	variable	no	no	no	Trichosporon	Trichosporon	Trichosporonaceae	Tremellales	Tremellomycetes
														CBS 5522	yes	yes	no	no	no	no	no	Trichosporon	Trichosporon	Trichosporonaceae	Tremellales	Tremellomycetes
														CBS 6446	yes	no	no	no	no	no	no	Cryptococcus podzolicus	Cryptococcus	Tremellaceae	Tremellales	Tremellomycetes
														CBS 9351	yes	yes	no	no	no	no	no	Cryptococcus podzolicus	Cryptococcus	Tremellaceae	Tremellales	Tremellomycetes
														CBS 1734	yes	yes	no	no	no	no	no	Cryptococcus albidus var. albidus	Cryptococcus	Tremellaceae	Tremellales	Tremellomycetes
														CBS 8398	yes	yes	no	no	no	no	no	Cryptococcus uzbekistanensis	Cryptococcus	Tremellaceae	Tremellales	Tremellomycetes
														CBS 9061	yes	yes	no	no	no	no	no	Cryptococcus adeliensis	Cryptococcus	Tremellaceae	Tremellales	Tremellomycetes
														CBS 2172	yes	yes	yes	no	no	no	no	Rhodotorula minuta var. minuta	Rhodotorula	Unassigned Sporidiobolales	Sporidiobolales	Microbotryomycetes
														CBS 2894	yes	yes	yes	no	no	no	no	Trichosporon	Trichosporon	Trichosporonaceae	Tremellales	Tremellomycetes
														CBS 5543	yes	no	no	no	no	no	no	Cryptococcus macerans	Cryptococcus	Tremellaceae	Tremellales	Tremellomycetes
														CBS 8392	no	no	no	no	no	no	no	Cryptococcus	Cryptococcus	Tremellaceae	Tremellales	Tremellomycetes
														CBS 8221	yes	variable	no	no	no	no	no	Tremella mesenterica	Tremella	Tremellaceae	Tremellales	Tremellomycetes
														CBS 8229	yes	no	no	no	no	no	no	Tremella mesenterica	Tremella	Tremellaceae	Tremellales	Tremellomycetes

## Sheet: Ascos_non Saccharomycetaceae
													Strain ID	25	30	35	37	40	42	45	Species name	Genus	Family
													CBS 566	yes	yes	yes	yes	yes	no	no	Meyerozyma guilliermondii	Meyerozyma	Debaryomycetaceae
													CBS 2021	yes	yes	yes	yes	yes	no	no	Meyerozyma guilliermondii	Meyerozyma	Debaryomycetaceae
													CBS 2025	yes	yes	yes	yes	no	no	no	Meyerozyma guilliermondii	Meyerozyma	Debaryomycetaceae
													CBS 2084	yes	yes	yes	yes	yes	no	no	Meyerozyma guilliermondii	Meyerozyma	Debaryomycetaceae
													CBS 2086	yes	yes	yes	yes	yes	yes	no	Meyerozyma guilliermondii	Meyerozyma	Debaryomycetaceae
													CBS 4236	yes	yes	yes	yes	yes	no	no	Meyerozyma guilliermondii	Meyerozyma	Debaryomycetaceae
													CBS 7099	yes	yes	yes	yes	yes	variable	no	Meyerozyma guilliermondii	Meyerozyma	Debaryomycetaceae
													CBS 8417	yes	yes	yes	yes	yes	no	no	Meyerozyma guilliermondii	Meyerozyma	Debaryomycetaceae
													CBS 8105	yes	yes	yes	yes	yes	no	no	Meyerozyma guilliermondii	Meyerozyma	Debaryomycetaceae
													CBS 1909	yes	yes	yes	yes	no	no	no	Meyerozyma guilliermondii	Meyerozyma	Debaryomycetaceae
													CBS 2682	yes	yes	yes	yes	yes	no	no	Meyerozyma guilliermondii	Meyerozyma	Debaryomycetaceae
													CBS 373	yes	yes	yes	no	no	no	no	Schizosaccharomyces octosporus	Schizosaccharomyces	Trichomonascaceae
													CBS 2030	yes	yes	yes	yes	yes	yes	no	Meyerozyma guilliermondii	Meyerozyma	Debaryomycetaceae
													CBS 2082	yes	yes	yes	yes	no	no	no	Meyerozyma guilliermondii	Meyerozyma	Debaryomycetaceae
													CBS 6557	yes	yes	yes	yes	no	no	no	Meyerozyma guilliermondii	Meyerozyma	Debaryomycetaceae
													CBS 2031	yes	yes	yes	yes	yes	no	no	Meyerozyma guilliermondii	Meyerozyma	Debaryomycetaceae
													CBS 2022	yes	yes	yes	yes	no	no	no	Meyerozyma caribbica	Meyerozyma	Debaryomycetaceae
													CBS 5241	yes	yes	yes	no	no	no	no	Meyerozyma caribbica	Meyerozyma	Debaryomycetaceae
													CBS 8302	yes	yes	yes	yes	yes	no	no	Meyerozyma caribbica	Meyerozyma	Debaryomycetaceae
													CBS 2819	yes	yes	yes	yes	yes	no	no	Meyerozyma caribbica	Meyerozyma	Debaryomycetaceae
													CBS 5674	yes	yes	yes	yes	yes	yes	no	Meyerozyma caribbica	Meyerozyma	Debaryomycetaceae
													CBS 2083	yes	yes	yes	yes	yes	no	no	Meyerozyma guilliermondii	Meyerozyma	Debaryomycetaceae
													CBS 5265	yes	yes	yes	yes	yes	no	no	Meyerozyma caribbica	Meyerozyma	Debaryomycetaceae
													CBS 2285	yes	yes	yes	no	no	no	no	Priceomyces carsonii	Priceomyces	Debaryomycetaceae
													CBS 5463	yes	yes	no	no	no	no	no	Priceomyces carsonii	Priceomyces	Debaryomycetaceae
													CBS 5254	yes	yes	no	no	no	no	no	Priceomyces carsonii	Priceomyces	Debaryomycetaceae
													CBS 5520	yes	yes	yes	no	no	no	no	Priceomyces medius	Priceomyces	Debaryomycetaceae
													CBS 5521	yes	yes	yes	no	no	no	no	Priceomyces medius	Priceomyces	Debaryomycetaceae
													CBS 2028	yes	yes	yes	no	no	no	no	Priceomyces haplophilus	Pichia	Pichiaceae
													CBS 4329	yes	yes	yes	no	no	no	no	Pichia haplophila	Pichia	Pichiaceae
													CBS 2326	yes	yes	yes	no	no	no	no	Ogataea polymorpha	Ogataea	Pichiaceae
													CBS 2089	yes	yes	yes	yes	yes	yes	no	Yamadazyma mexicana	Yamadazyma	Pichiaceae
													CBS 2885	yes	yes	yes	yes	yes	no	no	Yamadazyma mexicana	Yamadazyma	Pichiaceae
													CBS 8159	yes	yes	yes	yes	yes	no	no	Yamadazyma mexicana	Yamadazyma	Pichiaceae
													CBS 6306	yes	yes	yes	yes	yes	variable	no	Yamadazyma mexicana	Yamadazyma	Pichiaceae
													CBS 7066	yes	yes	yes	yes	yes	yes	no	Yamadazyma mexicana	Yamadazyma	Pichiaceae
													CBS 7067	yes	yes	yes	yes	yes	yes	no	Yamadazyma mexicana	Yamadazyma	Pichiaceae
													CBS 6023	yes	yes	yes	yes	yes	no	no	Yamadazyma mexicana	Yamadazyma	Pichiaceae
													CBS 6696	yes	yes	yes	no	no	no	no	Yamadazyma philogaea	Yamadazyma	Pichiaceae
													CBS 6700	yes	yes	no	no	no	no	no	Yamadazyma nakazawae	Yamadazyma	Pichiaceae
													CBS 6701	yes	yes	yes	no	no	no	no	Yamadazyma akitaensis	Yamadazyma	Pichiaceae
													CBS 4802	yes	yes	yes	yes	no	no	no	Yamadazyma scolyti	Yamadazyma	Pichiaceae
													CBS 5732	yes	yes	yes	yes	variable	no	no	Yamadazyma scolyti	Yamadazyma	Pichiaceae
													CBS 5454	yes	yes	no	no	no	no	no	Yamadazyma scolyti	Yamadazyma	Pichiaceae
													CBS 5455	yes	yes	no	no	no	no	no	Yamadazyma scolyti	Yamadazyma	Pichiaceae
													CBS 4094	yes	yes	no	no	no	no	no	Yamadazyma triangularis	Yamadazyma	Pichiaceae
													CBS 7551	yes	yes	yes	no	no	no	no	Yamadazyma triangularis	Yamadazyma	Pichiaceae
													CBS 4803	yes	yes	yes	yes	no	no	no	Yamadazyma scolyti	Yamadazyma	Pichiaceae
													CBS 5141	yes	yes	no	no	no	no	no	Pichia nakasei	Pichia	Pichiaceae
													CBS 5773	yes	yes	yes	no	no	no	no	Scheffersomyces stipitis	Pichia	Pichiaceae
													CBS 7507	yes	yes	yes	no	no	no	no	Scheffersomyces stipitis	Pichia	Pichiaceae
													CBS 5774	yes	yes	yes	no	no	no	no	Scheffersomyces stipitis	Pichia	Pichiaceae
													CBS 5776	yes	yes	yes	yes	no	no	no	Scheffersomyces stipitis	Pichia	Pichiaceae
													CBS 7126	yes	yes	no	no	no	no	no	Scheffersomyces stipitis	Pichia	Pichiaceae
													CBS 7125	yes	yes	no	no	no	no	no	Scheffersomyces stipitis	Pichia	Pichiaceae
													CBS 7124	yes	yes	no	no	no	no	no	Scheffersomyces stipitis	Pichia	Pichiaceae
													CBS 9150	yes	yes	yes	yes	no	no	no	Pichia dianae	Pichia	Pichiaceae
													CBS 6943	yes	yes	yes	yes	no	no	no	Starmera pachycereana	Starmera	Phaffomycetaceae
													CBS 6059	yes	yes	yes	no	no	no	no	Scheffersomyces spartinae	Pichia	Pichiaceae
													CBS 8006	yes	no	no	no	no	no	no	Babjeviella inositovora	Babjeviella	Debaryomycetaceae
													CBS 11682	yes	yes	yes	yes	yes	no	no	Millerozyma phetchabunensis	Millerozyma	Debaryomycetaceae
													CBS 5656	yes	yes	yes	yes	yes	yes	no	Millerozyma acaciae	Pichia	Pichiaceae
													CBS 5779	yes	yes	no	no	no	no	no	Ogataea glucozyma	Ogataea	Pichiaceae
													CBS 5998	yes	yes	yes	yes	no	no	no	Nakazawaea holstii	Pichia	Pichiaceae
													CBS 6221	yes	yes	yes	yes	yes	no	no	Nakazawaea holstii	Pichia	Pichiaceae
													CBS 185	yes	yes	yes	yes	yes	yes	no	Millerozyma farinosa	Pichia	Pichiaceae
													CBS 4841	yes	yes	yes	yes	yes	yes	no	Millerozyma farinosa	Pichia	Pichiaceae
													CBS 2020	yes	yes	yes	yes	yes	yes	yes	Pichia farinosa	Pichia	Pichiaceae
													CBS 4710	yes	yes	yes	yes	yes	yes	variable	Pichia farinosa	Pichia	Pichiaceae
													CBS 5031	yes	yes	yes	yes	yes	yes	no	Millerozyma farinosa	Pichia	Pichiaceae
													CBS 5949	yes	yes	yes	yes	yes	yes	no	Millerozyma farinosa	Pichia	Pichiaceae
													CBS 2768	yes	yes	yes	yes	yes	yes	no	Pichia farinosa	Pichia	Pichiaceae
													CBS 7911	yes	yes	yes	yes	yes	yes	no	Millerozyma farinosa	Pichia	Pichiaceae
													CBS 2006	yes	yes	yes	yes	yes	yes	no	Pichia farinosa	Pichia	Pichiaceae
													CBS 2007	yes	yes	yes	yes	yes	yes	yes	Pichia farinosa	Pichia	Pichiaceae
													CBS 4073	yes	yes	yes	yes	yes	yes	no	Millerozyma farinosa	Pichia	Pichiaceae
													CBS 4709	yes	yes	yes	yes	yes	yes	yes	Pichia farinosa	Pichia	Pichiaceae
													CBS 5013	yes	yes	yes	yes	yes	yes	yes	Pichia farinosa	Pichia	Pichiaceae
													CBS 2091	yes	yes	yes	no	no	no	no	Nakazawaea holstii	Pichia	Pichiaceae
													CBS 4140	yes	yes	yes	yes	no	no	no	Nakazawaea holstii	Pichia	Pichiaceae
													CBS 4142	yes	yes	yes	no	no	no	no	Nakazawaea holstii	Pichia	Pichiaceae
													CBS 4141	yes	yes	yes	yes	no	no	no	Nakazawaea holstii	Pichia	Pichiaceae
													CBS 4305	yes	yes	yes	yes	no	no	no	Nakazawaea holstii	Pichia	Pichiaceae
													CBS 4069	yes	yes	yes	yes	no	no	no	Nakazawaea holstii	Pichia	Pichiaceae
													CBS 2117	yes	yes	yes	yes	no	no	no	Nakazawaea holstii	Pichia	Pichiaceae
													CBS 6013	yes	yes	yes	yes	no	no	no	Nakazawaea holstii	Pichia	Pichiaceae
													CBS 6222	yes	yes	yes	yes	no	no	no	Nakazawaea holstii	Pichia	Pichiaceae
													CBS 6225	yes	no	no	no	no	no	no	Nakazawaea holstii	Pichia	Pichiaceae
													CBS 6477	yes	yes	yes	no	no	no	no	Nakazawaea holstii	Pichia	Pichiaceae
													CBS 4605	yes	variable	no	no	no	no	no	Sugiyamaella chiloensis	Sugiyamaella	Trichomonascaceae
													CBS 8169	yes	yes	no	no	no	no	no	Sugiyamaella chiloensis	Sugiyamaella	Trichomonascaceae
													CBS 5927	yes	yes	no	no	no	no	no	Sugiyamaella chiloensis	Sugiyamaella	Trichomonascaceae
													CBS 8168	yes	yes	no	no	no	no	no	Sugiyamaella chiloensis	Sugiyamaella	Trichomonascaceae
													CBS 5657	yes	yes	yes	yes	no	no	no	Sugiyamaella smithiae	Sugiyamaella	Trichomonascaceae
													CBS 7522	yes	yes	yes	yes	no	no	no	Sugiyamaella smithiae	Sugiyamaella	Trichomonascaceae
													CBS 7522.2	yes	yes	yes	yes	no	no	no	Sugiyamaella smithiae	Sugiyamaella	Trichomonascaceae
													CBS 8435	yes	yes	yes	yes	yes	yes	yes	Blastobotrys mokoenaii	Blastobotrys	Trichomonascaceae
													CBS 4856	yes	yes	yes	yes	yes	yes	variable	Trichomonascus ciferrii	Trichomonascus	Trichomonascaceae
													CBS 6699	yes	yes	yes	yes	yes	yes	yes	Trichomonascus ciferrii	Trichomonascus	Trichomonascaceae
													CBS 5295	yes	yes	yes	yes	yes	yes	no	Trichomonascus ciferrii	Trichomonascus	Trichomonascaceae
													CBS 5646	yes	yes	yes	yes	yes	yes	yes	Trichomonascus ciferrii	Trichomonascus	Trichomonascaceae
													CBS 6064	yes	yes	yes	yes	yes	no	no	Blastobotrys chiropterorum	Blastobotrys	Trichomonascaceae
													CBS 7376	yes	yes	yes	yes	yes	no	no	Blastobotrys terrestris	Blastobotrys	Trichomonascaceae
													CBS 6800	yes	yes	yes	yes	yes	yes	yes	Blastobotrys raffinosifermentans	Blastobotrys	Trichomonascaceae
													CBS 7377	yes	yes	yes	yes	yes	yes	yes	Blastobotrys adeninivorans	Blastobotrys	Trichomonascaceae
													CBS 8335	yes	yes	yes	yes	yes	yes	yes	Blastobotrys adeninivorans	Blastobotrys	Trichomonascaceae
													CBS 7370	yes	yes	yes	yes	yes	yes	yes	Blastobotrys adeninivorans	Blastobotrys	Trichomonascaceae
													CBS 7350	yes	yes	yes	yes	yes	yes	yes	Blastobotrys adeninivorans	Blastobotrys	Trichomonascaceae
													CBS 8244	yes	yes	yes	yes	yes	yes	yes	Blastobotrys adeninivorans	Blastobotrys	Trichomonascaceae
													CBS 7766	yes	yes	yes	yes	yes	yes	yes	Blastobotrys adeninivorans	Blastobotrys	Trichomonascaceae
													CBS 6147	variable	no	no	no	no	no	no	Blastobotrys parvus	Blastobotrys	Trichomonascaceae
													CBS 6336	yes	no	no	no	no	no	no	Blastobotrys parvus	Blastobotrys	Trichomonascaceae
													CBS 6335	yes	no	no	no	no	no	no	Blastobotrys parvus	Blastobotrys	Trichomonascaceae
													CBS 79	yes	yes	yes	yes	no	no	no	Eremothecium coryli	Eremothecium	Eremotheciaceae
													CBS 2600	yes	yes	yes	yes	no	no	no	Eremothecium coryli	Eremothecium	Eremotheciaceae
													CBS 7334	yes	yes	yes	no	no	no	no	Eremothecium coryli	Eremothecium	Eremotheciaceae
													CBS 2608	yes	yes	yes	yes	yes	yes	no	Eremothecium coryli	Eremothecium	Eremotheciaceae
													CBS 8622	yes	yes	yes	yes	yes	no	no	Eremothecium coryli	Eremothecium	Eremotheciaceae
													CBS 8199	yes	yes	yes	yes	yes	no	no	Eremothecium sinecaudum	Eremothecium	Eremotheciaceae
													CBS 2026	yes	yes	yes	yes	yes	no	no	Nakazawaea holstii	Pichia	Pichiaceae
													CBS 8511	yes	yes	yes	no	no	no	no	Pichia	Pichia	Pichiaceae
													CBS 8512	yes	yes	yes	yes	no	no	no	Pichia	Pichia	Pichiaceae
													CBS 1169	yes	yes	yes	no	no	no	no	Saccharomycodes ludwigii var. ludwigii	Saccharomycodes	Saccharomycodaceae
													CBS 1168	yes	yes	yes	no	no	no	no	Saccharomycodes ludwigii var. ludwigii	Saccharomycodes	Saccharomycodaceae
													CBS 2563	yes	yes	yes	yes	no	no	no	Saccharomycopsis selenospora	Saccharomycopsis	Saccharomycopsidaceae
													CBS 7190	yes	yes	no	no	no	no	no	Saccharomycopsis crataegensis	Saccharomycopsis	Saccharomycopsidaceae
													CBS 105	yes	no	no	no	no	no	no	Hanseniaspora osmophila	Hanseniaspora	Saccharomycodaceae
													CBS 313	yes	yes	no	no	no	no	no	Hanseniaspora osmophila	Hanseniaspora	Saccharomycodaceae
													CBS 8817	yes	yes	no	no	no	no	no	Hanseniaspora osmophila	Hanseniaspora	Saccharomycodaceae
													CBS 277	yes	yes	no	no	no	no	no	Hanseniaspora vineae	Hanseniaspora	Saccharomycodaceae
													CBS 2171	yes	yes	no	no	no	no	no	Hanseniaspora vineae	Hanseniaspora	Saccharomycodaceae
													CBS 2827	yes	yes	no	no	no	no	no	Hanseniaspora vineae	Hanseniaspora	Saccharomycodaceae
													CBS 2568	yes	yes	no	no	no	no	no	Hanseniaspora vineae	Hanseniaspora	Saccharomycodaceae
													CBS 8031	yes	yes	yes	no	no	no	no	Hanseniaspora vineae	Hanseniaspora	Saccharomycodaceae
													CBS 280	yes	yes	yes	no	no	no	no	Hanseniaspora occidentalis var. occidentalis	Hanseniaspora	Saccharomycodaceae
													CBS 2592	yes	yes	variable	no	no	no	no	Hanseniaspora occidentalis var. occidentalis	Hanseniaspora	Saccharomycodaceae
													CBS 283	yes	no	no	no	no	no	no	Hanseniaspora occidentalis var. occidentalis	Hanseniaspora	Saccharomycodaceae
													CBS 282	yes	yes	no	no	no	no	no	Hanseniaspora occidentalis var. occidentalis	Hanseniaspora	Saccharomycodaceae
													CBS 2569	yes	yes	no	no	no	no	no	Hanseniaspora occidentalis var. occidentalis	Hanseniaspora	Saccharomycodaceae
													CBS 284	yes	yes	yes	no	no	no	no	Hanseniaspora occidentalis var. occidentalis	Hanseniaspora	Saccharomycodaceae
													CBS 6783	yes	yes	no	no	no	no	no	Hanseniaspora occidentalis var. citrica	Hanseniaspora	Saccharomycodaceae
													CBS 106	yes	no	no	no	no	no	no	Hanseniaspora osmophila	Hanseniaspora	Saccharomycodaceae
													CBS 2578	yes	yes	no	no	no	no	no	Hanseniaspora occidentalis var. occidentalis	Hanseniaspora	Saccharomycodaceae
													CBS 7075	yes	yes	no	no	no	no	no	Saccharomycodes sinensis	Saccharomycodes	Saccharomycodaceae
													CBS 6618	yes	yes	no	no	no	no	no	Hanseniaspora valbyensis	Hanseniaspora	Saccharomycodaceae
													CBS 7434	yes	yes	yes	yes	yes	no	no	Endomyces	Endomyces	Endomycetaceae
													CBS 7081	yes	yes	yes	yes	yes	variable	no	Ogataea kodamae	Ogataea	Pichiaceae
													CBS 6071	yes	yes	no	no	no	no	no	Ogataea pignaliae	Ogataea	Pichiaceae
													CBS 744	yes	yes	yes	no	no	no	no	Ogataea pini	Ogataea	Pichiaceae
													CBS 5440	yes	yes	yes	yes	no	no	no	Ogataea pini	Ogataea	Pichiaceae
													CBS 5434	yes	yes	yes	yes	yes	yes	no	Ogataea pini	Ogataea	Pichiaceae
													CBS 5441	yes	yes	yes	yes	yes	yes	no	Ogataea pini	Ogataea	Pichiaceae
													CBS 6275	yes	yes	no	no	no	no	no	Ogataea pini	Ogataea	Pichiaceae
													CBS 9814	yes	yes	yes	variable	variable	no	no	Ogataea falcaomoraisii	Ogataea	Pichiaceae
													CBS 5096	yes	yes	yes	yes	no	no	no	Ogataea pini	Ogataea	Pichiaceae
													CBS 7699	yes	yes	no	no	no	no	no	Pichia	Pichia	Pichiaceae
													CBS 7700	yes	yes	no	no	no	no	no	Pichia	Pichia	Pichiaceae
													CBS 5484	yes	yes	yes	no	no	no	no	Ogataea pini	Ogataea	Pichiaceae
													CBS 6296	yes	yes	no	no	no	no	no	Ogataea methanolica	Ogataea	Pichiaceae
													CBS 6515	yes	yes	yes	no	no	no	no	Ogataea methanolica	Ogataea	Pichiaceae
													CBS 6514	yes	yes	yes	no	no	no	no	Ogataea methanolica	Ogataea	Pichiaceae
													CBS 8053	yes	yes	yes	no	no	no	no	Ogataea methanolica	Ogataea	Pichiaceae
													CBS 5097	yes	yes	yes	no	no	no	no	Ogataea pini	Ogataea	Pichiaceae
													CBS 5361	yes	yes	yes	no	no	no	no	Ogataea trehalophila	Ogataea	Pichiaceae
													CBS 5488	yes	yes	no	no	no	no	no	Ogataea trehalophila	Ogataea	Pichiaceae
													CBS 9259	yes	yes	no	no	no	no	no	Ogataea pilisensis	Ogataea	Pichiaceae
													CBS 6051	yes	yes	yes	no	no	no	no	Lipomyces tetrasporus	Lipomyces	Lipomycetaceae
													CBS 6088	yes	yes	yes	yes	yes	no	no	Ogataea philodendra	Ogataea	Pichiaceae
													CBS 6075	yes	yes	yes	yes	yes	no	no	Ogataea philodendra	Ogataea	Pichiaceae
													CBS 6111	yes	yes	yes	yes	yes	no	no	Ogataea philodendra	Ogataea	Pichiaceae
													CBS 6156	yes	yes	yes	yes	yes	no	no	Ogataea philodendra	Ogataea	Pichiaceae
													CBS 6218	yes	yes	yes	yes	no	no	no	Ogataea philodendra	Ogataea	Pichiaceae
													CBS 1708	yes	yes	yes	no	no	no	no	Ogataea minuta	Ogataea	Pichiaceae
													CBS 5764	yes	yes	yes	yes	yes	no	no	Ogataea nonfermentans	Ogataea	Pichiaceae
													CBS 12095	yes	yes	yes	no	no	no	no	Ogataea phyllophila	Ogataea	Pichiaceae
													CBS 9260	yes	yes	yes	yes	yes	yes	yes	Ogataea dorogensis	Ogataea	Pichiaceae
													CBS 9261	yes	yes	yes	yes	yes	yes	yes	Ogataea dorogensis	Ogataea	Pichiaceae
													CBS 1976	yes	yes	yes	yes	yes	yes	yes	Ogataea polymorpha	Ogataea	Pichiaceae
													CBS 7031	yes	yes	yes	yes	yes	no	no	Ogataea polymorpha	Ogataea	Pichiaceae
													CBS 7239	yes	yes	yes	yes	yes	yes	yes	Ogataea polymorpha	Ogataea	Pichiaceae
													CBS 5032	yes	yes	yes	yes	yes	yes	yes	Ogataea polymorpha	Ogataea	Pichiaceae
													CBS 1977	yes	yes	yes	yes	yes	yes	yes	Ogataea polymorpha	Ogataea	Pichiaceae
													CBS 2575	yes	yes	yes	yes	yes	yes	yes	Ogataea polymorpha	Ogataea	Pichiaceae
													CBS 7073	yes	yes	yes	yes	yes	yes	yes	Ogataea angusta	Ogataea	Pichiaceae
													CBS 5437	yes	yes	yes	no	no	no	no	Ogataea pini	Ogataea	Pichiaceae
													CBS 6502	yes	yes	yes	no	no	no	no	Ogataea minuta var. minuta	Ogataea	Pichiaceae
													CBS 5765	yes	yes	yes	yes	yes	yes	no	Ogataea henricii	Ogataea	Pichiaceae
													CBS 5766	yes	yes	yes	yes	yes	yes	no	Ogataea glucozyma	Ogataea	Pichiaceae
													CBS 9257	yes	yes	no	no	no	no	no	Ogataea trehaloabstinens	Ogataea	Pichiaceae
													CBS 6429	yes	yes	yes	yes	yes	no	no	Ogataea naganishii	Ogataea	Pichiaceae
													CBS 7259	yes	yes	yes	no	no	no	no	Ogataea naganishii	Ogataea	Pichiaceae
													CBS 7300	yes	yes	yes	yes	no	no	no	Ogataea methylivora	Ogataea	Pichiaceae
													CBS 8699	yes	yes	yes	yes	no	no	no	Ogataea ramenticola	Ogataea	Pichiaceae
													CBS 8700	yes	yes	yes	yes	no	no	no	Ogataea ramenticola	Ogataea	Pichiaceae
													CBS 4307	yes	yes	yes	no	no	no	no	Ogataea wickerhamii	Ogataea	Pichiaceae
													CBS 8510	yes	yes	yes	no	no	no	no	Pichia	Pichia	Pichiaceae
													CBS 8129	yes	yes	yes	yes	yes	no	no	Zygoascus ofunaensis	Pichia	Pichiaceae
													CBS 9258	yes	yes	no	no	no	no	no	Ogataea trehaloabstinens	Ogataea	Pichiaceae
													CBS 9262	yes	yes	yes	yes	yes	yes	yes	Ogataea zsoltii	Ogataea	Pichiaceae
													CBS 2519	yes	yes	no	no	no	no	no	Saccharomycopsis capsularis	Saccharomycopsis	Saccharomycopsidaceae
													CBS 2520	yes	yes	no	no	no	no	no	Saccharomycopsis capsularis	Saccharomycopsis	Saccharomycopsidaceae
													CBS 5064	yes	yes	no	no	no	no	no	Saccharomycopsis capsularis	Saccharomycopsis	Saccharomycopsidaceae
													CBS 5063	yes	yes	no	no	no	no	no	Saccharomycopsis capsularis	Saccharomycopsis	Saccharomycopsidaceae
													CBS 5638	yes	yes	no	no	no	no	no	Saccharomycopsis capsularis	Saccharomycopsis	Saccharomycopsidaceae
													CBS 6447	yes	yes	no	no	no	no	no	Saccharomycopsis crataegensis	Saccharomycopsis	Saccharomycopsidaceae
													CBS 6448	yes	yes	no	no	no	no	no	Saccharomycopsis crataegensis	Saccharomycopsis	Saccharomycopsidaceae
													CBS 4097	yes	yes	no	no	no	no	no	Saccharomycopsis vini	Saccharomycopsis	Saccharomycopsidaceae
													CBS 4110	yes	yes	no	no	no	no	no	Saccharomycopsis vini	Saccharomycopsis	Saccharomycopsidaceae
													CBS 4377	yes	yes	no	no	no	no	no	Saccharomycopsis vini	Saccharomycopsis	Saccharomycopsidaceae
													CBS 8420	yes	yes	no	no	no	no	no	Saccharomycopsis vini	Saccharomycopsis	Saccharomycopsidaceae
													CBS 8421	yes	yes	no	no	no	no	no	Saccharomycopsis vini	Saccharomycopsis	Saccharomycopsidaceae
													CBS 8423	yes	yes	no	no	no	no	no	Saccharomycopsis vini	Saccharomycopsis	Saccharomycopsidaceae
													CBS 8422	yes	yes	no	no	no	no	no	Saccharomycopsis vini	Saccharomycopsis	Saccharomycopsidaceae
													CBS 6267	yes	yes	yes	yes	yes	no	no	Saccharomycopsis malanga	Saccharomycopsis	Saccharomycopsidaceae
													CBS 6161	yes	yes	yes	no	no	no	no	Saccharomycopsis synnaedendra	Saccharomycopsis	Saccharomycopsidaceae
													CBS 6393	yes	yes	no	no	no	no	no	Saccharomycopsis microspora	Saccharomycopsis	Saccharomycopsidaceae
													CBS 2555	yes	yes	no	no	no	no	no	Saccharomycopsis javanensis	Arthroascus	Saccharomycopsidaceae
													CBS 7830	yes	yes	yes	no	no	no	no	Saccharomycopsis fermentans	Arthroascus	Saccharomycopsidaceae
													CBS 7831	yes	yes	no	no	no	no	no	Saccharomycopsis fermentans	Arthroascus	Saccharomycopsidaceae
													CBS 7832	yes	yes	yes	no	no	no	no	Saccharomycopsis fermentans	Arthroascus	Saccharomycopsidaceae
													CBS 2556	yes	yes	no	no	no	no	no	Saccharomycopsis schoenii	Arthroascus	Saccharomycopsidaceae
													CBS 6449	yes	yes	yes	no	no	no	no	Saccharomycopsis schoenii	Arthroascus	Saccharomycopsidaceae
													CBS 6423	yes	yes	no	no	no	no	no	Saccharomycopsis schoenii	Arthroascus	Saccharomycopsidaceae
													CBS 7048	yes	yes	no	no	no	no	no	Saccharomycopsis schoenii	Arthroascus	Saccharomycopsidaceae
													CBS 7223	yes	yes	no	no	no	no	no	Saccharomycopsis schoenii	Arthroascus	Saccharomycopsidaceae
													CBS 7425	yes	yes	no	no	no	no	no	Saccharomycopsis schoenii	Arthroascus	Saccharomycopsidaceae
													CBS 944	yes	yes	no	no	no	no	no	Lipomyces lipofer	Lipomyces	Lipomycetaceae
													CBS 7602	yes	yes	no	no	no	no	no	Lipomyces lipofer	Lipomyces	Lipomycetaceae
													CBS 2513	yes	no	no	no	no	no	no	Lipomyces lipofer	Lipomyces	Lipomycetaceae
													CBS 5841	yes	no	no	no	no	no	no	Lipomyces lipofer	Lipomyces	Lipomycetaceae
													CBS 2514	yes	yes	no	no	no	no	no	Lipomyces kononenkoae	Lipomyces	Lipomycetaceae
													CBS 7786	yes	yes	yes	no	no	no	no	Lipomyces starkeyi	Lipomyces	Lipomycetaceae
													CBS 8114	yes	yes	yes	no	no	no	no	Lipomyces kononenkoae	Lipomyces	Lipomycetaceae
													CBS 7535	yes	yes	yes	no	no	no	no	Lipomyces kononenkoae	Lipomyces	Lipomycetaceae
													CBS 5608	yes	yes	yes	yes	no	no	no	Lipomyces spencermartinsiae	Lipomyces	Lipomycetaceae
													CBS 7682	yes	yes	yes	yes	yes	no	no	Lipomyces spencermartinsiae	Lipomyces	Lipomycetaceae
													CBS 7543	yes	yes	yes	yes	yes	no	no	Lipomyces spencermartinsiae	Lipomyces	Lipomycetaceae
													CBS 8113	yes	yes	yes	no	no	no	no	Lipomyces kononenkoae	Lipomyces	Lipomycetaceae
													CBS 7557	yes	yes	no	no	no	no	no	Lipomyces yarrowii	Lipomyces	Lipomycetaceae
													CBS 7558	yes	yes	no	no	no	no	no	Lipomyces yarrowii	Lipomyces	Lipomycetaceae
													CBS 7785	yes	yes	yes	no	no	no	no	Lipomyces yarrowii	Lipomyces	Lipomycetaceae
													CBS 8731	yes	no	no	no	no	no	no	Lipomyces kockii	Lipomyces	Lipomycetaceae
													CBS 7789	yes	yes	yes	no	no	no	no	Lipomyces yarrowii	Lipomyces	Lipomycetaceae
													CBS 7534	yes	yes	yes	yes	yes	no	no	Lipomyces spencermartinsiae	Lipomyces	Lipomycetaceae
													CBS 7600	yes	yes	no	no	no	no	no	Lipomyces mesembrius	Lipomyces	Lipomycetaceae
													CBS 7601	yes	yes	no	no	no	no	no	Lipomyces mesembrius	Lipomyces	Lipomycetaceae
													CBS 7737	yes	no	no	no	no	no	no	Lipomyces mesembrius	Lipomyces	Lipomycetaceae
													CBS 7729	yes	no	no	no	no	no	no	Lipomyces kockii	Lipomyces	Lipomycetaceae
													CBS 7542	yes	yes	yes	no	no	no	no	Lipomyces doorenjongii	Lipomyces	Lipomycetaceae
													CBS 7851	yes	yes	no	no	no	no	no	Lipomyces starkeyi	Lipomyces	Lipomycetaceae
													CBS 7532	yes	yes	yes	no	no	no	no	Lipomyces yamadae	Lipomyces	Lipomycetaceae
													CBS 7788	yes	yes	yes	no	no	no	no	Lipomyces mesembrius	Lipomyces	Lipomycetaceae
													CBS 7533	yes	yes	yes	no	no	no	no	Lipomyces yamadae	Lipomyces	Lipomycetaceae
													CBS 5910	yes	yes	yes	no	no	no	no	Lipomyces tetrasporus	Lipomyces	Lipomycetaceae
													CBS 5911	yes	yes	yes	no	no	no	no	Lipomyces tetrasporus	Lipomyces	Lipomycetaceae
													CBS 6049	yes	yes	no	no	no	no	no	Lipomyces tetrasporus	Lipomyces	Lipomycetaceae
													CBS 8659	yes	yes	no	no	no	no	no	Lipomyces tetrasporus	Lipomyces	Lipomycetaceae
													CBS 6132	yes	yes	no	no	no	no	no	Lipomyces tetrasporus	Lipomyces	Lipomycetaceae
													CBS 7661	yes	no	no	no	no	no	no	Lipomyces mesembrius	Lipomyces	Lipomycetaceae
													CBS 8730	yes	yes	no	no	no	no	no	Lipomyces kockii	Lipomyces	Lipomycetaceae
													CBS 7536	yes	yes	no	no	no	no	no	Lipomyces starkeyi	Lipomyces	Lipomycetaceae
													CBS 7537	yes	yes	no	no	no	no	no	Lipomyces starkeyi	Lipomyces	Lipomycetaceae
													CBS 7731	yes	no	no	no	no	no	no	Lipomyces kockii	Lipomyces	Lipomycetaceae
													CBS 7732	yes	no	no	no	no	no	no	Lipomyces kockii	Lipomyces	Lipomycetaceae
													CBS 7734	yes	no	no	no	no	no	no	Lipomyces kockii	Lipomyces	Lipomycetaceae
													CBS 7733	yes	no	no	no	no	no	no	Lipomyces kockii	Lipomyces	Lipomycetaceae
													CBS 7728	yes	no	no	no	no	no	no	Lipomyces tetrasporus	Lipomyces	Lipomycetaceae
													CBS 7730	yes	no	no	no	no	no	no	Lipomyces tetrasporus	Lipomyces	Lipomycetaceae
													CBS 7735	yes	no	no	no	no	no	no	Lipomyces tetrasporus	Lipomyces	Lipomycetaceae
													CBS 7333	yes	no	no	no	no	no	no	Lipomyces arxii	Lipomyces	Lipomycetaceae
													CBS 7407	yes	yes	no	no	no	no	no	Lipomyces smithiae	Lipomyces	Lipomycetaceae
													CBS 8329	yes	no	no	no	no	no	no	Lipomyces mesembrius	Lipomyces	Lipomycetaceae
													CBS 7319	yes	yes	no	no	no	no	no	Lipomyces japonicus	Lipomyces	Lipomycetaceae
													CBS 7550	yes	yes	no	no	no	no	no	Lipomyces japonicus	Lipomyces	Lipomycetaceae
													CBS 7549	yes	yes	no	no	no	no	no	Lipomyces japonicus	Lipomyces	Lipomycetaceae
													CBS 7038	yes	yes	no	no	no	no	no	Myxozyma lipomycoides	Myxozyma	Lipomycetaceae
													CBS 2102	yes	yes	yes	no	no	no	no	Myxozyma melibiosi	Myxozyma	Lipomycetaceae
													CBS 7058	yes	yes	yes	no	no	no	no	Myxozyma neglecta	Myxozyma	Lipomycetaceae
													CBS 7251	yes	yes	yes	no	no	no	no	Lipomyces suomiensis	Lipomyces	Lipomycetaceae
													CBS 7219	yes	yes	no	no	no	no	no	Myxozyma geophila	Myxozyma	Lipomycetaceae
													CBS 7791	yes	yes	yes	yes	yes	no	no	Myxozyma mucilagina	Myxozyma	Lipomycetaceae
													CBS 7071	yes	yes	yes	yes	no	no	no	Myxozyma mucilagina	Myxozyma	Lipomycetaceae
													CBS 7792	yes	no	no	no	no	no	no	Myxozyma neotropica	Myxozyma	Lipomycetaceae
													CBS 7953	yes	no	no	no	no	no	no	Myxozyma neotropica	Myxozyma	Lipomycetaceae
													CBS 7793	yes	yes	no	no	no	no	no	Myxozyma vanderwaltii	Myxozyma	Lipomycetaceae
													CBS 7794	yes	yes	no	no	no	no	no	Myxozyma vanderwaltii	Myxozyma	Lipomycetaceae
													CBS 7529	yes	yes	yes	no	no	no	no	Myxozyma neotropica	Myxozyma	Lipomycetaceae
													CBS 7107	yes	yes	no	no	no	no	no	Lipomyces oligophaga	Lipomyces	Lipomycetaceae
													CBS 2512	yes	yes	no	no	no	no	no	Lipomyces starkeyi	Lipomyces	Lipomycetaceae
													CBS 6740	yes	no	no	no	no	no	no	Dipodascopsis anomala	Dipodascopsis	Lipomycetaceae
													CBS 7606	yes	no	no	no	no	no	no	Dipodascopsis anomala	Dipodascopsis	Lipomycetaceae
													CBS 7607	yes	no	no	no	no	no	no	Dipodascopsis anomala	Dipodascopsis	Lipomycetaceae
													CBS 1807	yes	yes	no	no	no	no	no	Lipomyces starkeyi	Lipomyces	Lipomycetaceae
													CBS 8733	yes	yes	yes	yes	no	no	no	Hanseniaspora opuntiae	Hanseniaspora	Saccharomycodaceae
													CBS 9151	yes	yes	yes	yes	no	no	no	Pichia dianae	Pichia	Pichiaceae
													CBS 8734	yes	yes	no	no	no	no	no	Hanseniaspora meyeri	Hanseniaspora	Saccharomycodaceae
													CBS 8815	yes	yes	no	no	no	no	no	Hanseniaspora meyeri	Hanseniaspora	Saccharomycodaceae
													CBS 8821	yes	no	no	no	no	no	no	Hanseniaspora clermontiae	Hanseniaspora	Saccharomycodaceae
													CBS 8822	yes	no	no	no	no	no	no	Hanseniaspora clermontiae	Hanseniaspora	Saccharomycodaceae
													CBS 276	yes	yes	no	no	no	no	no	Hanseniaspora uvarum	Hanseniaspora	Saccharomycodaceae
													CBS 2566	yes	yes	no	no	no	no	no	Hanseniaspora uvarum	Hanseniaspora	Saccharomycodaceae
													CBS 5450	yes	yes	no	no	no	no	no	Hanseniaspora uvarum	Hanseniaspora	Saccharomycodaceae
													CBS 2585	yes	yes	no	no	no	no	no	Hanseniaspora uvarum	Hanseniaspora	Saccharomycodaceae
													CBS 287	yes	yes	no	no	no	no	no	Hanseniaspora uvarum	Hanseniaspora	Saccharomycodaceae
													CBS 2579	yes	yes	no	no	no	no	no	Hanseniaspora uvarum	Hanseniaspora	Saccharomycodaceae
													CBS 104	yes	no	no	no	no	no	no	Hanseniaspora uvarum	Hanseniaspora	Saccharomycodaceae
													CBS 312	yes	yes	no	no	no	no	no	Hanseniaspora uvarum	Hanseniaspora	Saccharomycodaceae
													CBS 314	yes	yes	no	no	no	no	no	Hanseniaspora uvarum	Hanseniaspora	Saccharomycodaceae
													CBS 2570	yes	yes	no	no	no	no	no	Hanseniaspora uvarum	Hanseniaspora	Saccharomycodaceae
													CBS 2589	yes	yes	no	no	no	no	no	Hanseniaspora uvarum	Hanseniaspora	Saccharomycodaceae
													CBS 2581	yes	yes	no	no	no	no	no	Hanseniaspora uvarum	Hanseniaspora	Saccharomycodaceae
													CBS 2582	yes	yes	no	no	no	no	no	Hanseniaspora uvarum	Hanseniaspora	Saccharomycodaceae
													CBS 5934	yes	yes	no	no	no	no	no	Hanseniaspora uvarum	Hanseniaspora	Saccharomycodaceae
													CBS 2583	yes	yes	no	no	no	no	no	Hanseniaspora uvarum	Hanseniaspora	Saccharomycodaceae
													CBS 2588	yes	yes	yes	no	no	no	no	Hanseniaspora uvarum	Hanseniaspora	Saccharomycodaceae
													CBS 5914	yes	yes	yes	no	no	no	no	Hanseniaspora uvarum	Hanseniaspora	Saccharomycodaceae
													CBS 9795	yes	yes	no	no	no	no	no	Hanseniaspora uvarum	Hanseniaspora	Saccharomycodaceae
													CBS 465	yes	yes	yes	yes	no	no	no	Hanseniaspora guilliermondii	Hanseniaspora	Saccharomycodaceae
													CBS 2574	yes	yes	yes	yes	no	no	no	Hanseniaspora guilliermondii	Hanseniaspora	Saccharomycodaceae
													CBS 1972	yes	yes	yes	yes	no	no	no	Hanseniaspora guilliermondii	Hanseniaspora	Saccharomycodaceae
													CBS 466	yes	yes	yes	yes	no	no	no	Hanseniaspora guilliermondii	Hanseniaspora	Saccharomycodaceae
													CBS 2591	yes	yes	yes	yes	no	no	no	Hanseniaspora guilliermondii	Hanseniaspora	Saccharomycodaceae
													CBS 2567	yes	yes	yes	yes	no	no	no	Hanseniaspora guilliermondii	Hanseniaspora	Saccharomycodaceae
													CBS 6619	yes	yes	yes	yes	variable	no	no	Hanseniaspora guilliermondii	Hanseniaspora	Saccharomycodaceae
													CBS 8818	yes	yes	yes	yes	no	no	no	Hanseniaspora lachancei	Hanseniaspora	Saccharomycodaceae
													CBS 8819	yes	yes	yes	yes	no	no	no	Hanseniaspora lachancei	Hanseniaspora	Saccharomycodaceae
													CBS 8820	yes	yes	yes	yes	no	no	no	Hanseniaspora opuntiae	Hanseniaspora	Saccharomycodaceae
													CBS 279	yes	yes	no	no	no	no	no	Hanseniaspora uvarum	Hanseniaspora	Saccharomycodaceae
													CBS 6617	yes	yes	no	no	no	no	no	Hanseniaspora uvarum	Hanseniaspora	Saccharomycodaceae
													CBS 286	yes	yes	no	no	no	no	no	Hanseniaspora uvarum	Hanseniaspora	Saccharomycodaceae
													CBS 2584	yes	yes	no	no	no	no	no	Hanseniaspora uvarum	Hanseniaspora	Saccharomycodaceae
													CBS 2586	yes	yes	no	no	no	no	no	Hanseniaspora uvarum	Hanseniaspora	Saccharomycodaceae
													CBS 8814	yes	yes	no	no	no	no	no	Hanseniaspora uvarum	Hanseniaspora	Saccharomycodaceae
													CBS 10842	yes	yes	no	no	no	no	no	Kloeckera hatyaiensis	Kloeckera	Saccharomycodaceae
													CBS 281	yes	yes	no	no	no	no	no	Hanseniaspora valbyensis	Hanseniaspora	Saccharomycodaceae
													CBS 311	yes	yes	yes	no	no	no	no	Hanseniaspora valbyensis	Hanseniaspora	Saccharomycodaceae
													CBS 479	yes	yes	no	no	no	no	no	Hanseniaspora valbyensis	Hanseniaspora	Saccharomycodaceae
													CBS 480	yes	no	no	no	no	no	no	Hanseniaspora valbyensis	Hanseniaspora	Saccharomycodaceae
													CBS 285	yes	yes	no	no	no	no	no	Kloeckera lindneri	Kloeckera	Saccharomycodaceae
													CBS 6558	yes	yes	no	no	no	no	no	Hanseniaspora valbyensis	Hanseniaspora	Saccharomycodaceae
													CBS 95	yes	yes	yes	yes	no	no	no	Hanseniaspora guilliermondii	Hanseniaspora	Saccharomycodaceae
													CBS 820	yes	yes	yes	no	no	no	no	Saccharomycodes ludwigii var. ludwigii	Saccharomycodes	Saccharomycodaceae
													CBS 5929	yes	yes	yes	no	no	no	no	Saccharomycodes ludwigii	Saccharomycodes	Saccharomycodaceae
													CBS 821	yes	yes	yes	no	no	no	no	Saccharomycodes ludwigii	Saccharomycodes	Saccharomycodaceae
													CBS 2624	yes	yes	yes	no	no	no	no	Saccharomycodes ludwigii var. ludwigii	Saccharomycodes	Saccharomycodaceae
													CBS 8338	yes	yes	yes	no	no	no	no	Saccharomycodes ludwigii var. ludwigii	Saccharomycodes	Saccharomycodaceae
													CBS 7780	yes	yes	yes	yes	no	no	no	Saccharomycodes ludwigii var. ludwigii	Saccharomycodes	Saccharomycodaceae
													CBS 2625	yes	yes	yes	no	no	no	no	Saccharomycodes ludwigii var. ludwigii	Saccharomycodes	Saccharomycodaceae
													CBS 6150	yes	yes	yes	no	no	no	no	Ogataea pini	Ogataea	Pichiaceae
													CBS 6065	yes	yes	no	no	no	no	no	Zygoascus tannicolus	Pichia	Pichiaceae
													CBS 6067	yes	yes	no	no	no	no	no	Zygoascus tannicolus	Pichia	Pichiaceae
													CBS 4028	yes	yes	yes	yes	no	no	no	Zygoascus hellenicus	Zygoascus	Trichomonascaceae
													CBS 6779	yes	yes	yes	yes	no	no	no	Zygoascus hellenicus	Zygoascus	Trichomonascaceae
													CBS 7652	yes	yes	yes	yes	no	no	no	Zygoascus hellenicus	Zygoascus	Trichomonascaceae
													CBS 6726	yes	yes	yes	yes	no	no	no	Zygoascus hellenicus	Zygoascus	Trichomonascaceae
													CBS 8424	yes	yes	yes	yes	no	no	no	Zygoascus hellenicus	Zygoascus	Trichomonascaceae
													CBS 5839	yes	yes	yes	yes	no	no	no	Zygoascus hellenicus	Zygoascus	Trichomonascaceae
													CBS 4075	yes	yes	yes	yes	no	no	no	Zygoascus meyerae	Zygoascus	Trichomonascaceae
													CBS 4099	yes	yes	yes	yes	no	no	no	Zygoascus meyerae	Zygoascus	Trichomonascaceae
													CBS 6360	yes	yes	yes	yes	no	no	no	Zygoascus meyerae	Zygoascus	Trichomonascaceae
													CBS 7521	yes	yes	yes	yes	yes	no	no	Zygoascus meyerae	Zygoascus	Trichomonascaceae
													CBS 8426	yes	yes	yes	yes	no	no	no	Zygoascus meyerae	Zygoascus	Trichomonascaceae
													CBS 6173	yes	yes	yes	yes	no	no	no	Zygoascus meyerae	Zygoascus	Trichomonascaceae
													CBS 7115	yes	yes	yes	yes	no	no	no	Zygoascus meyerae	Zygoascus	Trichomonascaceae
													CBS 8425	yes	yes	yes	yes	no	no	no	Zygoascus meyerae	Zygoascus	Trichomonascaceae
													CBS 8647	yes	yes	yes	yes	no	no	no	Zygoascus hellenicus	Zygoascus	Trichomonascaceae
													CBS 9891	yes	yes	no	no	no	no	no	Geotrichum carabidarum	Geotrichum	Dipodascaceae
													CBS 9892	yes	yes	no	no	no	no	no	Geotrichum histeridarum	Geotrichum	Dipodascaceae
													CBS 11418	yes	yes	variable	no	no	no	no	Geotrichum phurueaensis	Geotrichum	Dipodascaceae
													CBS 5119	yes	yes	yes	no	no	no	no	Pichia	Pichia	Pichiaceae
													CBS 7301	yes	yes	no	no	no	no	no	Saitoella complicata	Saitoella	Protomycetaceae
													CBS 7427	yes	yes	no	no	no	no	no	Saitoella complicata	Saitoella	Protomycetaceae
													CBS 101	yes	yes	yes	yes	yes	no	no	Schizosaccharomyces japonicus	Schizosaccharomyces	Trichomonascaceae
													CBS 8543	yes	yes	yes	yes	no	no	no	Schizosaccharomyces japonicus	Schizosaccharomyces	Trichomonascaceae
													CBS 103	yes	yes	yes	yes	yes	yes	no	Schizosaccharomyces japonicus	Schizosaccharomyces	Trichomonascaceae
													CBS 7116	yes	yes	yes	yes	yes	no	no	Schizosaccharomyces japonicus	Schizosaccharomyces	Trichomonascaceae
													CBS 354	yes	yes	yes	yes	yes	yes	no	Schizosaccharomyces japonicus	Schizosaccharomyces	Trichomonascaceae
													CBS 352	yes	yes	yes	yes	yes	no	no	Schizosaccharomyces pombe	Schizosaccharomyces	Trichomonascaceae
													CBS 356	yes	yes	yes	yes	no	no	no	Schizosaccharomyces pombe	Schizosaccharomyces	Trichomonascaceae
													CBS 357	yes	yes	yes	yes	yes	no	no	Schizosaccharomyces pombe	Schizosaccharomyces	Trichomonascaceae
													CBS 1043	yes	yes	yes	yes	yes	no	no	Schizosaccharomyces pombe	Schizosaccharomyces	Trichomonascaceae
													CBS 2776	yes	yes	yes	yes	yes	no	no	Schizosaccharomyces pombe	Schizosaccharomyces	Trichomonascaceae
													CBS 5557	yes	yes	yes	yes	yes	no	no	Schizosaccharomyces pombe	Schizosaccharomyces	Trichomonascaceae
													CBS 358	yes	yes	yes	yes	yes	no	no	Schizosaccharomyces pombe	Schizosaccharomyces	Trichomonascaceae
													CBS 1063	yes	yes	yes	yes	yes	no	no	Schizosaccharomyces pombe	Schizosaccharomyces	Trichomonascaceae
													CBS 5682	yes	yes	yes	yes	yes	no	no	Schizosaccharomyces pombe	Schizosaccharomyces	Trichomonascaceae
													CBS 1044	yes	yes	yes	yes	yes	no	no	Schizosaccharomyces pombe	Schizosaccharomyces	Trichomonascaceae
													CBS 7264	yes	yes	yes	yes	no	no	no	Schizosaccharomyces pombe	Schizosaccharomyces	Trichomonascaceae
													CBS 1042	yes	yes	yes	yes	yes	no	no	Schizosaccharomyces pombe	Schizosaccharomyces	Trichomonascaceae
													CBS 1059	yes	yes	yes	yes	yes	no	no	Schizosaccharomyces pombe	Schizosaccharomyces	Trichomonascaceae
													CBS 2628	yes	yes	yes	yes	no	no	no	Schizosaccharomyces pombe	Schizosaccharomyces	Trichomonascaceae
													CBS 371	yes	yes	yes	yes	no	no	no	Schizosaccharomyces octosporus	Schizosaccharomyces	Trichomonascaceae
													CBS 372	yes	yes	yes	yes	no	no	no	Schizosaccharomyces octosporus	Schizosaccharomyces	Trichomonascaceae
													CBS 7191	yes	yes	yes	yes	yes	no	no	Schizosaccharomyces octosporus	Schizosaccharomyces	Trichomonascaceae
													CBS 1804	yes	yes	yes	yes	no	no	no	Schizosaccharomyces octosporus	Schizosaccharomyces	Trichomonascaceae
													CBS 6207	yes	yes	yes	yes	no	no	no	Schizosaccharomyces octosporus	Schizosaccharomyces	Trichomonascaceae
													CBS 374	yes	yes	yes	yes	yes	no	no	Schizosaccharomyces pombe	Schizosaccharomyces	Trichomonascaceae
													CBS 1061	yes	yes	yes	yes	yes	no	no	Schizosaccharomyces pombe	Schizosaccharomyces	Trichomonascaceae
													CBS 6902	yes	yes	no	no	no	no	no	Symbiotaphrina buchneri	Sugiyamaella	Trichomonascaceae
													CBS 2257	yes	yes	variable	no	no	no	no	Metschnikowia pulcherrima	Metschnikowia	Metschnikowiaceae
													CBS 6940	yes	yes	yes	yes	yes	no	no	Starmera amethionina	Starmera	Phaffomycetaceae
													CBS 6944	yes	yes	yes	yes	yes	no	no	Starmera pachycereana	Starmera	Phaffomycetaceae
													CBS 6945	yes	yes	yes	yes	no	no	no	Starmera pachycereana	Starmera	Phaffomycetaceae
													CBS 7692	yes	yes	yes	yes	yes	no	no	Starmera caribaea	Starmera	Phaffomycetaceae
													CBS 7694	yes	yes	yes	yes	yes	no	no	Starmera caribaea	Starmera	Phaffomycetaceae
													CBS 6154	yes	yes	yes	yes	variable	no	no	Starmera dryadoides	Starmera	Phaffomycetaceae
													CBS 6155	yes	yes	yes	yes	yes	no	no	Starmera dryadoides	Starmera	Phaffomycetaceae
													CBS 6883	yes	yes	no	no	no	no	no	Pichia	Pichia	Pichiaceae
													CBS 2352	yes	yes	no	no	no	no	no	Hyphopichia burtonii	Hyphopichia	Pichiaceae
													CBS 2452	yes	yes	yes	no	no	no	no	Hyphopichia burtonii	Hyphopichia	Pichiaceae
													CBS 5507	yes	yes	yes	no	no	no	no	Hyphopichia burtonii	Hyphopichia	Pichiaceae
													CBS 7651	yes	yes	no	no	no	no	no	Hyphopichia burtonii	Hyphopichia	Pichiaceae
													CBS 6141	yes	yes	yes	no	no	no	no	Hyphopichia burtonii	Hyphopichia	Pichiaceae
													CBS 6559	yes	yes	yes	no	no	no	no	Hyphopichia burtonii	Hyphopichia	Pichiaceae
													CBS 2353	yes	yes	no	no	no	no	no	Hyphopichia burtonii	Hyphopichia	Pichiaceae
													CBS 6375	yes	yes	no	no	no	no	no	Hyphopichia burtonii	Hyphopichia	Pichiaceae
													CBS 6560	yes	yes	yes	no	no	no	no	Hyphopichia burtonii	Hyphopichia	Pichiaceae
													CBS 2837	yes	yes	yes	yes	no	no	no	Hyphopichia burtonii	Hyphopichia	Pichiaceae
													CBS 2455	yes	no	no	no	no	no	no	Hyphopichia pseudoburtonii	Hyphopichia	Pichiaceae
													CBS 5504	yes	yes	no	no	no	no	no	Hyphopichia pseudoburtonii	Hyphopichia	Pichiaceae
													CBS 5510	yes	yes	no	no	no	no	no	Hyphopichia pseudoburtonii	Hyphopichia	Pichiaceae
													CBS 6139	yes	yes	no	no	no	no	no	Hyphopichia heimii	Hyphopichia	Pichiaceae
													CBS 2283	yes	yes	no	no	no	no	no	Starmera quercuum	Starmera	Phaffomycetaceae
													CBS 639	yes	yes	no	no	no	no	no	Kregervanrija fluxuum	Kregervanrija	Pichiaceae
													CBS 2287	yes	yes	no	no	no	no	no	Kregervanrija fluxuum	Kregervanrija	Pichiaceae
													CBS 243	yes	no	no	no	no	no	no	Kregervanrija fluxuum	Kregervanrija	Pichiaceae
													CBS 5364	yes	yes	no	no	no	no	no	Kregervanrija fluxuum	Kregervanrija	Pichiaceae
													CBS 640	yes	variable	no	no	no	no	no	Kregervanrija fluxuum	Kregervanrija	Pichiaceae
													CBS 633	yes	variable	no	no	no	no	no	Kregervanrija fluxuum	Kregervanrija	Pichiaceae
													CBS 2122	yes	no	no	no	no	no	no	Kregervanrija fluxuum	Kregervanrija	Pichiaceae
													CBS 2614	yes	no	no	no	no	no	no	Kregervanrija delftensis	Kregervanrija	Pichiaceae
													CBS 634	yes	no	no	no	no	no	no	Kregervanrija fluxuum	Kregervanrija	Pichiaceae
													CBS 2119	yes	yes	no	no	no	no	no	Kregervanrija fluxuum	Kregervanrija	Pichiaceae
													CBS 72	yes	yes	yes	yes	no	no	no	Dekkera bruxellensis	Dekkera	Pichiaceae
													CBS 74	yes	yes	yes	no	no	no	no	Dekkera bruxellensis	Dekkera	Pichiaceae
													CBS 75	yes	yes	yes	yes	yes	no	no	Dekkera bruxellensis	Dekkera	Pichiaceae
													CBS 78	yes	yes	yes	no	no	no	no	Dekkera bruxellensis	Dekkera	Pichiaceae
													CBS 4601	yes	yes	yes	yes	variable	no	no	Dekkera bruxellensis	Dekkera	Pichiaceae
													CBS 4602	yes	yes	yes	yes	yes	no	no	Dekkera bruxellensis	Dekkera	Pichiaceae
													CBS 2797	yes	yes	yes	yes	yes	no	no	Dekkera bruxellensis	Dekkera	Pichiaceae
													CBS 3025	yes	yes	yes	yes	no	no	no	Dekkera bruxellensis	Dekkera	Pichiaceae
													CBS 73	yes	yes	yes	yes	yes	no	no	Dekkera bruxellensis	Dekkera	Pichiaceae
													CBS 97	yes	yes	yes	no	no	no	no	Dekkera bruxellensis	Dekkera	Pichiaceae
													CBS 2547	yes	yes	yes	yes	no	no	no	Dekkera bruxellensis	Dekkera	Pichiaceae
													CBS 2796	yes	yes	yes	yes	yes	no	no	Dekkera bruxellensis	Dekkera	Pichiaceae
													CBS 4459	yes	yes	yes	yes	yes	no	no	Dekkera bruxellensis	Dekkera	Pichiaceae
													CBS 4914	yes	yes	yes	yes	yes	no	no	Dekkera bruxellensis	Dekkera	Pichiaceae
													CBS 5512	yes	yes	yes	yes	yes	no	no	Dekkera bruxellensis	Dekkera	Pichiaceae
													CBS 6055	yes	yes	yes	yes	yes	no	no	Dekkera bruxellensis	Dekkera	Pichiaceae
													CBS 8027	yes	yes	yes	yes	no	no	no	Dekkera bruxellensis	Dekkera	Pichiaceae
													CBS 1940	yes	yes	yes	yes	no	no	no	Dekkera bruxellensis	Dekkera	Pichiaceae
													CBS 2336	yes	yes	yes	yes	yes	no	no	Dekkera bruxellensis	Dekkera	Pichiaceae
													CBS 2499	yes	yes	yes	yes	yes	no	no	Dekkera bruxellensis	Dekkera	Pichiaceae
													CBS 76	yes	yes	yes	no	no	no	no	Dekkera anomala	Dekkera	Pichiaceae
													CBS 4460	yes	yes	yes	yes	no	no	no	Dekkera anomala	Dekkera	Pichiaceae
													CBS 5111	yes	yes	yes	yes	no	no	no	Dekkera anomala	Dekkera	Pichiaceae
													CBS 7654	yes	yes	yes	no	no	no	no	Dekkera anomala	Dekkera	Pichiaceae
													CBS 7250	yes	yes	yes	yes	no	no	no	Dekkera anomala	Dekkera	Pichiaceae
													CBS 77	yes	yes	yes	yes	no	no	no	Dekkera anomala	Dekkera	Pichiaceae
													CBS 4608	yes	yes	yes	yes	no	no	no	Dekkera anomala	Dekkera	Pichiaceae
													CBS 8139	yes	yes	yes	yes	no	no	no	Dekkera anomala	Dekkera	Pichiaceae
													CBS 1947	yes	yes	yes	no	no	no	no	Dekkera anomala	Dekkera	Pichiaceae
													CBS 3026	yes	yes	no	no	no	no	no	Dekkera anomala	Dekkera	Pichiaceae
													CBS 4210	yes	yes	yes	variable	no	no	no	Dekkera anomala	Dekkera	Pichiaceae
													CBS 4712	yes	yes	yes	yes	yes	no	no	Dekkera anomala	Dekkera	Pichiaceae
													CBS 704	yes	yes	yes	no	no	no	no	Komagataella pastoris	Komagataella	Pichiaceae
													CBS 1943	yes	yes	yes	yes	no	no	no	Dekkera bruxellensis	Dekkera	Pichiaceae
													CBS 6040	yes	no	no	no	no	no	no	Brettanomyces naardenensis	Brettanomyces	Pichiaceae
													CBS 6042	yes	no	no	no	no	no	no	Brettanomyces naardenensis	Brettanomyces	Pichiaceae
													CBS 6043	yes	yes	no	no	no	no	no	Brettanomyces naardenensis	Brettanomyces	Pichiaceae
													CBS 6041	yes	yes	no	no	no	no	no	Brettanomyces naardenensis	Brettanomyces	Pichiaceae
													CBS 6107	yes	yes	no	no	no	no	no	Brettanomyces naardenensis	Brettanomyces	Pichiaceae
													CBS 6108	yes	yes	no	no	no	no	no	Brettanomyces naardenensis	Brettanomyces	Pichiaceae
													CBS 6116	yes	yes	no	no	no	no	no	Brettanomyces naardenensis	Brettanomyces	Pichiaceae
													CBS 6118	yes	no	no	no	no	no	no	Brettanomyces naardenensis	Brettanomyces	Pichiaceae
													CBS 6117	yes	yes	no	no	no	no	no	Brettanomyces naardenensis	Brettanomyces	Pichiaceae
													CBS 4805	yes	yes	yes	yes	no	no	no	Brettanomyces custersianus	Brettanomyces	Pichiaceae
													CBS 4806	yes	yes	yes	yes	no	no	no	Brettanomyces custersianus	Brettanomyces	Pichiaceae
													CBS 5207	yes	yes	yes	yes	no	no	no	Brettanomyces custersianus	Brettanomyces	Pichiaceae
													CBS 8347	yes	yes	yes	yes	no	no	no	Brettanomyces custersianus	Brettanomyces	Pichiaceae
													CBS 82	yes	yes	yes	no	no	no	no	Pichia membranifaciens	Pichia	Pichiaceae
													CBS 210	yes	yes	no	no	no	no	no	Pichia membranifaciens	Pichia	Pichiaceae
													CBS 213	yes	yes	yes	no	no	no	no	Pichia membranifaciens	Pichia	Pichiaceae
													CBS 245	yes	yes	yes	no	no	no	no	Pichia membranifaciens	Pichia	Pichiaceae
													CBS 635	yes	yes	yes	yes	yes	no	no	Pichia membranifaciens	Pichia	Pichiaceae
													CBS 1623	yes	yes	no	no	no	no	no	Pichia membranifaciens	Pichia	Pichiaceae
													CBS 2108	yes	yes	yes	no	no	no	no	Pichia	Pichia	Pichiaceae
													CBS 2763	yes	yes	yes	no	no	no	no	Pichia membranifaciens	Pichia	Pichiaceae
													CBS 6752	yes	yes	yes	no	no	no	no	Pichia membranifaciens	Pichia	Pichiaceae
													CBS 7374	yes	yes	variable	no	no	no	no	Pichia membranifaciens	Pichia	Pichiaceae
													CBS 1363	yes	yes	no	no	no	no	no	Pichia membranifaciens	Pichia	Pichiaceae
													CBS 2100	yes	yes	no	no	no	no	no	Pichia membranifaciens	Pichia	Pichiaceae
													CBS 5516	yes	yes	no	no	no	no	no	Pichia membranifaciens	Pichia	Pichiaceae
													CBS 7373	yes	yes	no	no	no	no	no	Pichia membranifaciens	Pichia	Pichiaceae
													CBS 598	yes	yes	no	no	no	no	no	Pichia membranifaciens	Pichia	Pichiaceae
													CBS 638	yes	yes	no	no	no	no	no	Pichia membranifaciens	Pichia	Pichiaceae
													CBS 184	yes	yes	no	no	no	no	no	Pichia membranifaciens	Pichia	Pichiaceae
													CBS 1331	yes	yes	yes	no	no	no	no	Pichia membranifaciens	Pichia	Pichiaceae
													CBS 212	yes	yes	yes	no	no	no	no	Pichia membranifaciens	Pichia	Pichiaceae
													CBS 215	yes	no	no	no	no	no	no	Pichia membranifaciens	Pichia	Pichiaceae
													CBS 636	yes	yes	no	no	no	no	no	Pichia membranifaciens	Pichia	Pichiaceae
													CBS 2146	yes	yes	yes	no	no	no	no	Pichia membranifaciens	Pichia	Pichiaceae
													CBS 189	yes	yes	no	no	no	no	no	Pichia membranifaciens	Pichia	Pichiaceae
													CBS 1329	yes	yes	no	no	no	no	no	Pichia membranifaciens	Pichia	Pichiaceae
													CBS 207	yes	yes	yes	no	no	no	no	Pichia membranifaciens	Pichia	Pichiaceae
													CBS 2767	yes	yes	yes	no	no	no	no	Pichia membranifaciens	Pichia	Pichiaceae
													CBS 8167	yes	yes	no	no	no	no	no	Pichia membranifaciens	Pichia	Pichiaceae
													CBS 214	yes	yes	yes	no	no	no	no	Pichia membranifaciens	Pichia	Pichiaceae
													CBS 190	yes	yes	yes	yes	yes	no	no	Pichia punctispora	Pichia	Pichiaceae
													CBS 5461	yes	yes	yes	yes	yes	yes	no	Pichia	Pichia	Pichiaceae
													CBS 118	yes	yes	no	no	no	no	no	Pichia membranifaciens	Pichia	Pichiaceae
													CBS 5462	yes	yes	no	no	no	no	no	Pichia membranifaciens	Pichia	Pichiaceae
													CBS 4043	yes	yes	yes	yes	no	no	no	Pichia mandshurica	Pichia	Pichiaceae
													CBS 7203	yes	yes	yes	yes	yes	yes	no	Pichia mandshurica	Pichia	Pichiaceae
													CBS 7314	yes	yes	yes	yes	yes	yes	no	Pichia	Pichia	Pichiaceae
													CBS 8427	yes	yes	yes	yes	yes	yes	no	Pichia membranifaciens	Pichia	Pichiaceae
													CBS 7774	yes	yes	yes	yes	yes	no	no	Pichia	Pichia	Pichiaceae
													CBS 7773	yes	yes	yes	yes	yes	no	no	Pichia membranifaciens	Pichia	Pichiaceae
													CBS 187	yes	yes	yes	yes	no	no	no	Pichia fermentans	Pichia	Pichiaceae
													CBS 2059	yes	yes	no	no	no	no	no	Pichia fermentans	Pichia	Pichiaceae
													CBS 246	yes	yes	yes	yes	no	no	no	Pichia fermentans	Pichia	Pichiaceae
													CBS 2057	yes	yes	yes	yes	no	no	no	Pichia fermentans	Pichia	Pichiaceae
													CBS 1876	yes	yes	yes	no	no	no	no	Pichia fermentans	Pichia	Pichiaceae
													CBS 5662	yes	yes	yes	yes	no	no	no	Pichia fermentans	Pichia	Pichiaceae
													CBS 603	yes	yes	yes	no	no	no	no	Pichia fermentans	Pichia	Pichiaceae
													CBS 2066	yes	yes	yes	yes	no	no	no	Pichia fermentans	Pichia	Pichiaceae
													CBS 6662	yes	yes	yes	yes	no	no	no	Pichia fermentans	Pichia	Pichiaceae
													CBS 5663	yes	yes	yes	yes	no	no	no	Pichia fermentans	Pichia	Pichiaceae
													CBS 2061	yes	yes	yes	no	no	no	no	Pichia fermentans	Pichia	Pichiaceae
													CBS 10588	yes	yes	yes	yes	no	no	no	Pichia emeiensis	Pichia	Pichiaceae
													CBS 573	yes	yes	yes	yes	yes	yes	no	Pichia kudriavzevii	Pichia	Pichiaceae
													CBS 2107	yes	yes	yes	yes	yes	yes	no	Pichia occidentalis	Pichia	Pichiaceae
													CBS 2457	yes	yes	yes	yes	yes	yes	no	Pichia kudriavzevii	Pichia	Pichiaceae
													CBS 2046	yes	yes	yes	yes	yes	yes	no	Pichia kudriavzevii	Pichia	Pichiaceae
													CBS 5147	yes	yes	yes	yes	yes	yes	no	Pichia kudriavzevii	Pichia	Pichiaceae
													CBS 2050	yes	yes	yes	yes	yes	yes	no	Pichia kudriavzevii	Pichia	Pichiaceae
													CBS 1914	yes	yes	yes	yes	yes	yes	no	Pichia kudriavzevii	Pichia	Pichiaceae
													CBS 2052	yes	yes	yes	yes	yes	yes	no	Pichia kudriavzevii	Pichia	Pichiaceae
													CBS 6521	yes	yes	yes	yes	yes	yes	no	Pichia kudriavzevii	Pichia	Pichiaceae
													CBS 1910	yes	yes	yes	yes	no	no	no	Pichia occidentalis	Pichia	Pichiaceae
													CBS 5459	yes	yes	yes	yes	yes	yes	no	Pichia occidentalis	Pichia	Pichiaceae
													CBS 6399	yes	yes	yes	yes	no	no	no	Pichia occidentalis	Pichia	Pichiaceae
													CBS 6890	yes	yes	no	no	no	no	no	Pichia occidentalis	Pichia	Pichiaceae
													CBS 6887	yes	yes	yes	yes	no	no	no	Pichia occidentalis	Pichia	Pichiaceae
													CBS 2284	yes	yes	yes	yes	no	no	no	Pichia mandshurica	Pichia	Pichiaceae
													CBS 6836	yes	yes	yes	yes	no	no	no	Pichia exigua	Pichia	Pichiaceae
													CBS 7888	yes	yes	yes	no	no	no	no	Pichia scutulata	Pichia	Pichiaceae
													CBS 7887	yes	yes	yes	no	no	no	no	Pichia scutulata	Pichia	Pichiaceae
													CBS 2609	yes	yes	yes	no	no	no	no	Pichia membranifaciens	Pichia	Pichiaceae
													CBS 9200	yes	yes	variable	variable	no	no	no	Pichia sporocuriosa	Pichia	Pichiaceae
													CBS 2617	yes	yes	yes	no	no	no	no	Pichia terricola	Pichia	Pichiaceae
													CBS 8131	yes	yes	yes	yes	yes	no	no	Pichia terricola	Pichia	Pichiaceae
													CBS 5376	yes	yes	yes	yes	no	no	no	Pichia terricola	Pichia	Pichiaceae
													CBS 5517	yes	yes	yes	yes	no	no	no	Pichia terricola	Pichia	Pichiaceae
													CBS 8044	yes	yes	yes	no	no	no	no	Pichia	Pichia	Pichiaceae
													CBS 188	yes	yes	yes	yes	no	no	no	Pichia kluyveri	Pichia	Pichiaceae
													CBS 7275	yes	yes	yes	yes	no	no	no	Pichia kluyveri	Pichia	Pichiaceae
													CBS 1365	yes	yes	yes	yes	no	no	no	Pichia kluyveri	Pichia	Pichiaceae
													CBS 1367	yes	yes	yes	yes	no	no	no	Pichia kluyveri	Pichia	Pichiaceae
													CBS 7145	yes	yes	yes	yes	no	no	no	Pichia kluyveri	Pichia	Pichiaceae
													CBS 7274	yes	yes	yes	yes	no	no	no	Pichia kluyveri	Pichia	Pichiaceae
													CBS 7760	yes	yes	yes	yes	yes	no	no	Pichia	Pichia	Pichiaceae
													CBS 7907	yes	yes	yes	yes	no	no	no	Pichia kluyveri	Pichia	Pichiaceae
													CBS 7771	yes	yes	yes	yes	yes	no	no	Pichia kluyveri	Pichia	Pichiaceae
													CBS 7770	yes	yes	yes	yes	variable	no	no	Pichia kluyveri	Pichia	Pichiaceae
													CBS 6859	yes	yes	yes	yes	no	no	no	Pichia kluyveri	Pichia	Pichiaceae
													CBS 7273	yes	yes	yes	yes	no	no	no	Pichia cephalocereana	Pichia	Pichiaceae
													CBS 7910	yes	yes	yes	yes	no	no	no	Pichia cephalocereana	Pichia	Pichiaceae
													CBS 7272	yes	yes	yes	yes	no	no	no	Pichia eremophila	Pichia	Pichiaceae
													CBS 7906	yes	yes	yes	yes	no	no	no	Pichia eremophila	Pichia	Pichiaceae
													CBS 7905	yes	yes	yes	yes	yes	no	no	Pichia eremophila	Pichia	Pichiaceae
													CBS 1362	yes	yes	yes	yes	no	no	no	Pichia kluyveri	Pichia	Pichiaceae
													CBS 7908	yes	yes	yes	yes	no	no	no	Pichia kluyveri	Pichia	Pichiaceae
													CBS 7271	yes	yes	yes	yes	no	no	no	Pichia eremophila	Pichia	Pichiaceae
													CBS 7909	yes	yes	yes	yes	no	no	no	Pichia cephalocereana	Pichia	Pichiaceae
													CBS 6228	yes	yes	no	no	no	no	no	Pichia nakasei	Pichia	Pichiaceae
													CBS 6374	yes	yes	no	no	no	no	no	Pichia nakasei	Pichia	Pichiaceae
													CBS 7256	yes	yes	yes	yes	no	no	no	Pichia barkeri	Pichia	Pichiaceae
													CBS 7258	yes	yes	yes	yes	no	no	no	Pichia barkeri	Pichia	Pichiaceae
													CBS 6670	yes	no	no	no	no	no	no	Pichia scutulata	Pichia	Pichiaceae
													CBS 6930	yes	yes	yes	yes	yes	no	no	Pichia heedii	Pichia	Pichiaceae
													CBS 620	yes	yes	yes	yes	yes	yes	no	Pichia cactophila	Pichia	Pichiaceae
													CBS 7059	yes	yes	yes	yes	yes	yes	no	Pichia cactophila	Pichia	Pichiaceae
													CBS 7103	yes	yes	yes	yes	yes	yes	no	Pichia cactophila	Pichia	Pichiaceae
													CBS 8096	yes	yes	yes	yes	yes	yes	no	Pichia pseudocactophila	Pichia	Pichiaceae
													CBS 2611	yes	yes	yes	yes	yes	yes	no	Pichia cactophila	Pichia	Pichiaceae
													CBS 4265	yes	yes	yes	yes	yes	yes	no	Pichia cactophila	Pichia	Pichiaceae
													CBS 6926	yes	yes	yes	yes	yes	yes	no	Pichia cactophila	Pichia	Pichiaceae
													CBS 6927	yes	yes	yes	yes	yes	yes	no	Pichia cactophila	Pichia	Pichiaceae
													CBS 6928	yes	yes	yes	yes	yes	yes	no	Pichia cactophila	Pichia	Pichiaceae
													CBS 1911	yes	yes	yes	yes	yes	yes	no	Pichia norvegensis	Pichia	Pichiaceae
													CBS 1922	yes	yes	yes	yes	yes	yes	no	Pichia norvegensis	Pichia	Pichiaceae
													CBS 1953	yes	yes	yes	yes	yes	yes	no	Pichia norvegensis	Pichia	Pichiaceae
													CBS 2327	yes	yes	yes	yes	yes	yes	no	Pichia norvegensis	Pichia	Pichiaceae
													CBS 8403	yes	yes	yes	yes	yes	yes	no	Pichia norvegensis	Pichia	Pichiaceae
													CBS 6639	yes	yes	yes	yes	yes	yes	no	Pichia norvegensis	Pichia	Pichiaceae
													CBS 2128	yes	yes	yes	yes	yes	variable	no	Pichia norvegensis	Pichia	Pichiaceae
													CBS 2144	yes	yes	yes	yes	yes	yes	no	Pichia norvegensis	Pichia	Pichiaceae
													CBS 2145	yes	yes	yes	yes	yes	yes	no	Pichia norvegensis	Pichia	Pichiaceae
													CBS 6564	yes	yes	yes	yes	yes	yes	no	Pichia norvegensis	Pichia	Pichiaceae
													CBS 8406	yes	yes	yes	yes	yes	yes	no	Pichia norvegensis	Pichia	Pichiaceae
													CBS 5304	yes	yes	yes	yes	yes	yes	no	Pichia norvegensis	Pichia	Pichiaceae
													CBS 8095	yes	yes	yes	yes	yes	yes	no	Pichia pseudocactophila	Pichia	Pichiaceae
													CBS 8098	yes	yes	yes	yes	yes	yes	no	Pichia pseudocactophila	Pichia	Pichiaceae
													CBS 948	yes	yes	yes	yes	yes	variable	no	Pichia cactophila	Pichia	Pichiaceae
													CBS 2155	yes	yes	yes	yes	yes	yes	no	Pichia cactophila	Pichia	Pichiaceae
													CBS 2157	yes	yes	no	no	no	no	no	Hanseniaspora osmophila	Hanseniaspora	Saccharomycodaceae
													CBS 2005	yes	yes	yes	yes	yes	yes	no	Pichia cactophila	Pichia	Pichiaceae
													CBS 6736	yes	yes	yes	yes	no	no	no	Zygoascus hellenicus	Zygoascus	Trichomonascaceae
													CBS 8625	yes	yes	yes	yes	no	no	no	Zygoascus hellenicus	Zygoascus	Trichomonascaceae
													CBS 794	yes	yes	no	no	no	no	no	Saturnispora dispora	Saturnispora	Pichiaceae
													CBS 5945	yes	yes	no	no	no	no	no	Saturnispora dispora	Saturnispora	Pichiaceae
													CBS 5799	yes	yes	no	no	no	no	no	Saturnispora zaruensis	Saturnispora	Pichiaceae
													CBS 8055	yes	yes	no	no	no	no	no	Saturnispora zaruensis	Saturnispora	Pichiaceae
													CBS 12238	yes	yes	no	no	no	no	no	Saturnispora	Saturnispora	Pichiaceae
													CBS 12237	yes	yes	yes	no	no	no	no	Saturnispora	Saturnispora	Pichiaceae
													CBS 5620	yes	no	no	no	no	no	no	Saturnispora mendoncae	Saturnispora	Pichiaceae
													CBS 5621	yes	no	no	no	no	no	no	Saturnispora mendoncae	Saturnispora	Pichiaceae
													CBS 7218	yes	no	no	no	no	no	no	Kregervanrija fluxuum	Kregervanrija	Pichiaceae
													CBS 6121	yes	yes	no	no	no	no	no	Saturnispora ahearnii	Saturnispora	Pichiaceae
													CBS 6343	yes	yes	no	no	no	no	no	Saturnispora besseyi	Saturnispora	Pichiaceae
													CBS 10007	yes	yes	variable	no	no	no	no	Saturnispora hagleri	Saturnispora	Pichiaceae
													CBS 4351	yes	yes	yes	no	no	no	no	Wickerhamiella domercqiae	Wickerhamiella	Trichomonascaceae
													CBS 4733	yes	yes	no	no	no	no	no	Wickerhamiella domercqiae	Wickerhamiella	Trichomonascaceae
													CBS 8452	yes	yes	yes	no	no	no	no	Wickerhamiella occidentalis	Wickerhamiella	Trichomonascaceae
													CBS 8453	yes	yes	yes	variable	no	no	no	Wickerhamiella occidentalis	Wickerhamiella	Trichomonascaceae
													CBS 8458	yes	yes	no	no	no	no	no	Wickerhamiella lipophila	Wickerhamiella	Trichomonascaceae
													CBS 8456	yes	yes	yes	variable	no	no	no	Wickerhamiella australiensis	Wickerhamiella	Trichomonascaceae
													CBS 8457	yes	yes	yes	yes	no	no	no	Wickerhamiella australiensis	Wickerhamiella	Trichomonascaceae
													CBS 8454	yes	yes	yes	yes	yes	yes	no	Wickerhamiella cacticola	Wickerhamiella	Trichomonascaceae
													CBS 8455	yes	yes	yes	yes	yes	yes	no	Wickerhamiella cacticola	Wickerhamiella	Trichomonascaceae
													CBS 2262	yes	yes	yes	no	no	no	no	Meyerozyma guilliermondii	Meyerozyma	Debaryomycetaceae
													CBS 8725	yes	yes	no	no	no	no	no	Lipomyces tetrasporus	Lipomyces	Lipomycetaceae
													CBS 1944	yes	yes	yes	yes	yes	yes	no	Clavispora lusitaniae	Clavispora	Metschnikowiaceae
													CBS 5901	yes	yes	yes	yes	yes	yes	no	Clavispora lusitaniae	Clavispora	Metschnikowiaceae
													CBS 4413	yes	yes	yes	yes	yes	yes	yes	Clavispora lusitaniae	Clavispora	Metschnikowiaceae
													CBS 6936	yes	yes	yes	yes	yes	yes	no	Clavispora lusitaniae	Clavispora	Metschnikowiaceae
													CBS 2866	yes	yes	yes	yes	yes	yes	no	Clavispora lusitaniae	Clavispora	Metschnikowiaceae
													CBS 5094	yes	yes	yes	yes	yes	yes	no	Clavispora lusitaniae	Clavispora	Metschnikowiaceae
													CBS 5299	yes	yes	yes	yes	yes	yes	no	Clavispora lusitaniae	Clavispora	Metschnikowiaceae
													CBS 4870	yes	yes	yes	yes	yes	yes	yes	Clavispora lusitaniae	Clavispora	Metschnikowiaceae
													CBS 7270	yes	yes	yes	yes	yes	yes	no	Clavispora lusitaniae	Clavispora	Metschnikowiaceae
													CBS 8809	yes	yes	yes	no	no	no	no	Metschnikowia drosophilae	Metschnikowia	Metschnikowiaceae
													CBS 610	yes	yes	no	no	no	no	no	Metschnikowia pulcherrima	Metschnikowia	Metschnikowiaceae
													CBS 8791	yes	yes	yes	yes	no	no	no	Metschnikowia pulcherrima	Metschnikowia	Metschnikowiaceae
													CBS 2279	yes	no	no	no	no	no	no	Metschnikowia	Metschnikowia	Metschnikowiaceae
													CBS 10358	yes	yes	yes	no	no	no	no	Metschnikowia ziziphicola	Metschnikowia	Metschnikowiaceae
													CBS 5536	yes	yes	no	no	no	no	no	Metschnikowia	Metschnikowia	Metschnikowiaceae
													CBS 5537	yes	yes	no	no	no	no	no	Metschnikowia pulcherrima	Metschnikowia	Metschnikowiaceae
													CBS 2238	yes	yes	yes	yes	variable	no	no	Metschnikowia pulcherrima	Metschnikowia	Metschnikowiaceae
													CBS 9803	yes	yes	yes	yes	no	no	no	Metschnikowia chrysoperlae	Metschnikowia	Metschnikowiaceae
													CBS 2253	yes	yes	yes	no	no	no	no	Metschnikowia pulcherrima	Metschnikowia	Metschnikowiaceae
													CBS 10357	yes	yes	yes	no	no	no	no	Metschnikowia sinensis	Metschnikowia	Metschnikowiaceae
													CBS 10359	yes	yes	yes	no	no	no	no	Metschnikowia shanxiensis	Metschnikowia	Metschnikowiaceae
													CBS 2251	yes	yes	yes	no	no	no	no	Metschnikowia pulcherrima	Metschnikowia	Metschnikowiaceae
													CBS 5833	yes	yes	yes	no	no	no	no	Metschnikowia pulcherrima	Metschnikowia	Metschnikowiaceae
													CBS 2254	yes	yes	yes	no	no	no	no	Metschnikowia pulcherrima	Metschnikowia	Metschnikowiaceae
													CBS 2255	yes	yes	yes	yes	no	no	no	Metschnikowia pulcherrima	Metschnikowia	Metschnikowiaceae
													CBS 4872	yes	yes	no	no	no	no	no	Metschnikowia pulcherrima	Metschnikowia	Metschnikowiaceae
													CBS 4873	yes	yes	variable	no	no	no	no	Metschnikowia pulcherrima	Metschnikowia	Metschnikowiaceae
													CBS 2267	yes	yes	yes	no	no	no	no	Metschnikowia reukaufii	Metschnikowia	Metschnikowiaceae
													CBS 5535	yes	yes	no	no	no	no	no	Metschnikowia pulcherrima	Metschnikowia	Metschnikowiaceae
													CBS 8581	yes	yes	yes	no	no	no	no	Metschnikowia koreensis	Metschnikowia	Metschnikowiaceae
													CBS 9068	yes	yes	no	no	no	no	no	Metschnikowia koreensis	Metschnikowia	Metschnikowiaceae
													CBS 8174	yes	yes	no	no	no	no	no	Metschnikowia reukaufii	Metschnikowia	Metschnikowiaceae
													CBS 9033	yes	yes	no	no	no	no	no	Metschnikowia gruessii	Metschnikowia	Metschnikowiaceae
													CBS 9034	yes	yes	no	no	no	no	no	Metschnikowia gruessii	Metschnikowia	Metschnikowiaceae
													CBS 2266	yes	yes	no	no	no	no	no	Dekkera bruxellensis	Dekkera	Pichiaceae
													CBS 4823	yes	yes	yes	no	no	no	no	Metschnikowia krissii	Metschnikowia	Metschnikowiaceae
													CBS 4824	yes	yes	no	no	no	no	no	Metschnikowia krissii	Metschnikowia	Metschnikowiaceae
													CBS 5902	yes	no	no	no	no	no	no	Metschnikowia bicuspidata var. chathamia	Metschnikowia	Metschnikowiaceae
													CBS 5980	yes	yes	no	no	no	no	no	Metschnikowia bicuspidata var. chathamia	Metschnikowia	Metschnikowiaceae
													CBS 6010	yes	yes	no	no	no	no	no	Metschnikowia bicuspidata var. californica	Metschnikowia	Metschnikowiaceae
													CBS 5553	yes	yes	yes	no	no	no	no	Metschnikowia reukaufii	Metschnikowia	Metschnikowiaceae
													CBS 5834	yes	yes	no	no	no	no	no	Metschnikowia reukaufii	Metschnikowia	Metschnikowiaceae
													CBS 7657	yes	no	no	no	no	no	no	Metschnikowia gruessii	Metschnikowia	Metschnikowiaceae
													CBS 7658	yes	yes	no	no	no	no	no	Metschnikowia gruessii	Metschnikowia	Metschnikowiaceae
													CBS 9031	yes	yes	no	no	no	no	no	Metschnikowia gruessii	Metschnikowia	Metschnikowiaceae
													CBS 4821	yes	yes	yes	no	no	no	no	Metschnikowia zobellii	Metschnikowia	Metschnikowiaceae
													CBS 4822	yes	variable	no	no	no	no	no	Metschnikowia zobellii	Metschnikowia	Metschnikowiaceae
													CBS 5847	yes	no	no	no	no	no	no	Metschnikowia australis	Metschnikowia	Metschnikowiaceae
													CBS 5848	no	no	no	no	no	no	no	Metschnikowia australis	Metschnikowia	Metschnikowiaceae
													CBS 5946	yes	yes	yes	yes	no	no	no	Metschnikowia lunata	Metschnikowia	Metschnikowiaceae
													CBS 2867	yes	yes	yes	yes	no	no	no	Metschnikowia pulcherrima	Metschnikowia	Metschnikowiaceae
													CBS 9681	yes	yes	yes	variable	no	no	no	Metschnikowia kunwiensis	Metschnikowia	Metschnikowiaceae
													CBS 9905	yes	yes	variable	no	no	no	no	Metschnikowia corniflorae	Metschnikowia	Metschnikowiaceae
													CBS 6857	yes	yes	yes	yes	yes	variable	no	Scheffersomyces segobiensis	Scheffersomyces	Debaryomycetaceae
													CBS 7068	yes	yes	yes	yes	yes	yes	no	Clavispora opuntiae	Clavispora	Metschnikowiaceae
													CBS 7069	yes	yes	yes	yes	yes	yes	no	Clavispora opuntiae	Clavispora	Metschnikowiaceae
													CBS 1945	yes	no	no	no	no	no	no	Brettanomyces nanus	Brettanomyces	Pichiaceae
													CBS 1955	yes	no	no	no	no	no	no	Brettanomyces nanus	Brettanomyces	Pichiaceae
													CBS 1956	yes	no	no	no	no	no	no	Brettanomyces nanus	Brettanomyces	Pichiaceae
													CBS 2612	yes	yes	yes	yes	no	no	no	Komagataella phaffii	Komagataella	Pichiaceae
													CBS 6798	yes	yes	yes	yes	no	no	no	Metschnikowia lunata	Metschnikowia	Metschnikowiaceae
													CBS 8433	yes	yes	no	no	no	no	no	Metschnikowia hibisci	Metschnikowia	Metschnikowiaceae
													CBS 8434	yes	yes	no	no	no	no	no	Metschnikowia hibisci	Metschnikowia	Metschnikowiaceae
													CBS 7432	yes	yes	no	no	no	no	no	Metschnikowia hawaiiensis	Metschnikowia	Metschnikowiaceae
													CBS 7433	yes	yes	no	no	no	no	no	Metschnikowia hawaiiensis	Metschnikowia	Metschnikowiaceae
													CBS 10060	yes	no	no	no	no	no	no	Metschnikowia mauinuiana	Metschnikowia	Metschnikowiaceae
													CBS 10055	yes	no	no	no	no	no	no	Metschnikowia hamakuensis	Metschnikowia	Metschnikowiaceae
													CBS 10056	yes	no	no	no	no	no	no	Metschnikowia hamakuensis	Metschnikowia	Metschnikowiaceae
													CBS 10057	yes	no	no	no	no	no	no	Metschnikowia kamakouana	Metschnikowia	Metschnikowiaceae
													CBS 10058	yes	no	no	no	no	no	no	Metschnikowia kamakouana	Metschnikowia	Metschnikowiaceae
													CBS 10061	yes	no	no	no	no	no	no	Metschnikowia	Metschnikowia	Metschnikowiaceae
													CBS 10059	yes	no	no	no	no	no	no	Metschnikowia mauinuiana	Metschnikowia	Metschnikowiaceae
													CBS 8807	yes	yes	no	no	no	no	no	Metschnikowia lochheadii	Metschnikowia	Metschnikowiaceae
													CBS 8429	yes	yes	yes	no	no	no	no	Metschnikowia continentalis	Metschnikowia	Metschnikowiaceae
													CBS 8430	yes	yes	yes	no	no	no	no	Metschnikowia continentalis	Metschnikowia	Metschnikowiaceae
													CBS 8431	yes	yes	yes	yes	no	no	no	Metschnikowia borealis	Metschnikowia	Metschnikowiaceae
													CBS 8432	yes	yes	yes	yes	no	no	no	Metschnikowia borealis	Metschnikowia	Metschnikowiaceae
													CBS 8808	yes	yes	no	no	no	no	no	Metschnikowia lochheadii	Metschnikowia	Metschnikowiaceae
													CBS 9062	yes	yes	variable	no	no	no	no	Metschnikowia similis	Metschnikowia	Metschnikowiaceae
													CBS 9063	yes	yes	variable	no	no	no	no	Metschnikowia dekortorum	Metschnikowia	Metschnikowiaceae
													CBS 7012	yes	yes	yes	yes	no	no	no	Phaffomyces thermotolerans	Phaffomyces	Phaffomycetaceae
													CBS 7013	yes	yes	yes	yes	no	no	no	Phaffomyces thermotolerans	Phaffomyces	Phaffomycetaceae
													CBS 7111	yes	yes	yes	yes	no	no	no	Phaffomyces antillensis	Phaffomyces	Phaffomycetaceae
													CBS 4825	yes	yes	yes	yes	no	no	no	Magnusiomyces ingens	Magnusiomyces	Dipodascaceae
													CBS 7197	yes	yes	yes	yes	no	no	no	Magnusiomyces ingens	Magnusiomyces	Dipodascaceae
													CBS 8187	yes	no	no	no	no	no	no	Saprochaete chiloensis	Saprochaete	Dipodascaceae
													CBS 810	yes	yes	yes	no	no	no	no	Priceomyces carsonii	Priceomyces	Debaryomycetaceae
													CBS 4409	yes	yes	yes	no	no	no	no	Priceomyces carsonii	Priceomyces	Debaryomycetaceae
													CBS 6054	yes	yes	yes	yes	no	no	no	Scheffersomyces stipitis	Pichia	Pichiaceae
													CBS 4050	yes	yes	yes	no	no	no	no	Priceomyces carsonii	Priceomyces	Debaryomycetaceae
													CBS 2077	yes	yes	yes	yes	yes	variable	no	Meyerozyma guilliermondii	Meyerozyma	Debaryomycetaceae
													CBS 2891	yes	yes	yes	yes	yes	no	no	Meyerozyma guilliermondii	Meyerozyma	Debaryomycetaceae
													CBS 6021	yes	yes	yes	yes	yes	yes	no	Meyerozyma guilliermondii	Meyerozyma	Debaryomycetaceae
													CBS 8303	yes	yes	yes	yes	yes	yes	no	Meyerozyma caribbica	Meyerozyma	Debaryomycetaceae
													CBS 8661	yes	yes	yes	no	no	no	no	Lipomyces starkeyi	Lipomyces	Lipomycetaceae
													CBS 8007	yes	yes	no	no	no	no	no	Yamadazyma triangularis	Yamadazyma	Pichiaceae
													CBS 9256	yes	yes	yes	variable	no	no	no	Ogataea trehaloabstinens	Ogataea	Pichiaceae
													CBS 6048	yes	yes	no	no	no	no	no	Lipomyces tetrasporus	Lipomyces	Lipomycetaceae
													CBS 7941	yes	yes	variable	no	no	no	no	Lipomyces tetrasporus	Lipomyces	Lipomycetaceae
													CBS 7940	yes	yes	yes	no	no	no	no	Lipomyces tetrasporus	Lipomyces	Lipomycetaceae
													CBS 7681	yes	yes	yes	yes	yes	no	no	Lipomyces spencermartinsiae	Lipomyces	Lipomycetaceae
													CBS 7849	yes	yes	no	no	no	no	no	Lipomyces kononenkoae	Lipomyces	Lipomycetaceae
													CBS 7850	yes	yes	no	no	no	no	no	Lipomyces tetrasporus	Lipomyces	Lipomycetaceae
													CBS 7942	yes	yes	no	no	no	no	no	Lipomyces tetrasporus	Lipomyces	Lipomycetaceae
													CBS 7939	yes	yes	no	no	no	no	no	Lipomyces tetrasporus	Lipomyces	Lipomycetaceae
													CBS 7603	yes	yes	no	no	no	no	no	Lipomyces lipofer	Lipomyces	Lipomycetaceae
													CBS 7037	yes	yes	no	no	no	no	no	Myxozyma geophila	Myxozyma	Lipomycetaceae
													CBS 7320	yes	yes	no	no	no	no	no	Myxozyma geophila	Myxozyma	Lipomycetaceae
													CBS 7548	yes	yes	no	no	no	no	no	Myxozyma geophila	Myxozyma	Lipomycetaceae
													CBS 7790	yes	no	no	no	no	no	no	Myxozyma monticola	Myxozyma	Lipomycetaceae
													CBS 7806	yes	yes	no	no	no	no	no	Myxozyma monticola	Myxozyma	Lipomycetaceae
													CBS 7332	yes	no	no	no	no	no	no	Myxozyma kluyveri	Myxozyma	Lipomycetaceae
													CBS 7405	yes	no	no	no	no	no	no	Myxozyma kluyveri	Myxozyma	Lipomycetaceae
													CBS 7439	yes	yes	yes	yes	yes	no	no	Myxozyma udenii	Myxozyma	Lipomycetaceae
													CBS 8342	yes	yes	variable	no	no	no	no	Lipomyces kockii	Lipomyces	Lipomycetaceae
													CBS 8816	yes	yes	no	no	no	no	no	Hanseniaspora osmophila	Hanseniaspora	Saccharomycodaceae
													CBS 2580	yes	yes	no	no	no	no	no	Hanseniaspora uvarum	Hanseniaspora	Saccharomycodaceae
													CBS 9790	yes	yes	no	no	no	no	no	Hanseniaspora uvarum	Hanseniaspora	Saccharomycodaceae
													CBS 9794	yes	yes	no	no	no	no	no	Hanseniaspora uvarum	Hanseniaspora	Saccharomycodaceae
													CBS 9793	yes	yes	no	no	no	no	no	Hanseniaspora uvarum	Hanseniaspora	Saccharomycodaceae
													CBS 4115	yes	yes	yes	yes	no	no	no	Magnusiomyces ingens	Magnusiomyces	Dipodascaceae
													CBS 1358	yes	yes	yes	no	no	no	no	Pichia kluyveri	Pichia	Pichiaceae
													CBS 7262	yes	yes	yes	yes	no	no	no	Saccharomycopsis capsularis	Saccharomycopsis	Saccharomycopsidaceae
													CBS 191	yes	yes	no	no	no	no	no	Pichia membranifaciens	Pichia	Pichiaceae
													CBS 4911	yes	yes	yes	no	no	no	no	Pichia membranifaciens	Pichia	Pichiaceae
													CBS 4441	yes	yes	no	no	no	no	no	Pichia membranifaciens	Pichia	Pichiaceae
													CBS 5567	yes	yes	no	no	no	no	no	Pichia membranifaciens	Pichia	Pichiaceae
													CBS 1327	yes	yes	no	no	no	no	no	Pichia membranifaciens	Pichia	Pichiaceae
													CBS 1330	yes	yes	no	no	no	no	no	Pichia membranifaciens	Pichia	Pichiaceae
													CBS 2098	yes	yes	no	no	no	no	no	Pichia membranifaciens	Pichia	Pichiaceae
													CBS 2123	yes	yes	no	no	no	no	no	Pichia membranifaciens	Pichia	Pichiaceae
													CBS 5568	yes	yes	no	no	no	no	no	Pichia membranifaciens	Pichia	Pichiaceae
													CBS 5279	yes	yes	yes	no	no	no	no	Pichia membranifaciens	Pichia	Pichiaceae
													CBS 1361	yes	yes	no	no	no	no	no	Pichia membranifaciens	Pichia	Pichiaceae
													CBS 4707	yes	yes	yes	variable	no	no	no	Pichia membranifaciens	Pichia	Pichiaceae
													CBS 2147	yes	yes	yes	no	no	no	no	Pichia membranifaciens	Pichia	Pichiaceae
													CBS 5170	yes	yes	no	no	no	no	no	Pichia membranifaciens	Pichia	Pichiaceae
													CBS 1328	yes	yes	no	no	no	no	no	Pichia membranifaciens	Pichia	Pichiaceae
													CBS 1803	yes	yes	yes	no	no	no	no	Pichia membranifaciens	Pichia	Pichiaceae
													CBS 2150	yes	yes	no	no	no	no	no	Pichia membranifaciens	Pichia	Pichiaceae
													CBS 6394	yes	yes	yes	yes	no	no	no	Pichia deserticola	Pichia	Pichiaceae
													CBS 637	yes	yes	yes	yes	yes	yes	no	Pichia deserticola	Pichia	Pichiaceae
													CBS 7119	yes	yes	yes	yes	yes	no	no	Pichia deserticola	Pichia	Pichiaceae
													CBS 2068	yes	yes	no	no	no	no	no	Pichia fermentans	Pichia	Pichiaceae
													CBS 2610	yes	yes	yes	no	no	no	no	Pichia membranifaciens	Pichia	Pichiaceae
													CBS 8806	yes	yes	yes	no	no	no	no	Pichia sporocuriosa	Pichia	Pichiaceae
													CBS 2905	yes	yes	yes	no	no	no	no	Pichia membranifaciens	Pichia	Pichiaceae
													CBS 4807	yes	yes	yes	variable	no	no	no	Pichia fermentans	Pichia	Pichiaceae
													CBS 4830	yes	yes	yes	no	no	no	no	Pichia fermentans	Pichia	Pichiaceae
													CBS 2051	yes	yes	yes	yes	yes	no	no	Pichia kudriavzevii	Pichia	Pichiaceae
													CBS 2065	yes	yes	yes	yes	yes	yes	no	Pichia kudriavzevii	Pichia	Pichiaceae
													CBS 2911	yes	yes	yes	yes	yes	yes	yes	Pichia kudriavzevii	Pichia	Pichiaceae
													CBS 5148	yes	yes	yes	yes	yes	yes	no	Pichia kudriavzevii	Pichia	Pichiaceae
													CBS 8249	yes	yes	yes	yes	yes	yes	no	Pichia kudriavzevii	Pichia	Pichiaceae
													CBS 4687	yes	yes	no	no	no	no	no	Pichia membranifaciens	Pichia	Pichiaceae
													CBS 6929	yes	yes	yes	yes	yes	yes	no	Pichia pseudocactophila	Pichia	Pichiaceae
													CBS 4713	yes	yes	yes	yes	yes	no	no	Pichia terricola	Pichia	Pichiaceae
													CBS 4714	yes	yes	yes	yes	no	no	no	Pichia terricola	Pichia	Pichiaceae
													CBS 611	yes	no	no	no	no	no	no	Metschnikowia gruessii	Metschnikowia	Metschnikowiaceae
													CBS 9037	yes	yes	no	no	no	no	no	Metschnikowia continentalis	Metschnikowia	Metschnikowiaceae
													CBS 7659	yes	yes	no	no	no	no	no	Metschnikowia gruessii	Metschnikowia	Metschnikowiaceae
													CBS 1903	yes	yes	yes	no	no	no	no	Metschnikowia reukaufii	Metschnikowia	Metschnikowiaceae
													CBS 5554	yes	yes	no	no	no	no	no	Metschnikowia reukaufii	Metschnikowia	Metschnikowiaceae
													CBS 2243	yes	yes	yes	no	no	no	no	Metschnikowia pulcherrima	Metschnikowia	Metschnikowiaceae
													CBS 2244	yes	yes	no	no	no	no	no	Metschnikowia pulcherrima	Metschnikowia	Metschnikowiaceae
													CBS 9671	yes	yes	variable	no	no	no	no	Metschnikowia kunwiensis	Metschnikowia	Metschnikowiaceae
													CBS 9674	yes	yes	variable	no	no	no	no	Metschnikowia kunwiensis	Metschnikowia	Metschnikowiaceae
													CBS 9678	yes	yes	no	no	no	no	no	Metschnikowia kunwiensis	Metschnikowia	Metschnikowiaceae
													CBS 9675	yes	yes	variable	no	no	no	no	Metschnikowia kunwiensis	Metschnikowia	Metschnikowiaceae
													CBS 9677	yes	yes	yes	variable	no	no	no	Metschnikowia kunwiensis	Metschnikowia	Metschnikowiaceae
													CBS 9680	yes	yes	variable	no	no	no	no	Metschnikowia kunwiensis	Metschnikowia	Metschnikowiaceae
													CBS 9036	yes	yes	no	no	no	no	no	Metschnikowia hibisci	Metschnikowia	Metschnikowiaceae
													CBS 7744	yes	yes	yes	yes	no	no	no	Metschnikowia agaves	Metschnikowia	Metschnikowiaceae
													CBS 7745	yes	yes	yes	yes	no	no	no	Metschnikowia agaves	Metschnikowia	Metschnikowiaceae
													CBS 5575	yes	yes	no	no	no	no	no	Metschnikowia bicuspidata var. bicuspidata	Metschnikowia	Metschnikowiaceae
													CBS 5903	yes	no	no	no	no	no	no	Metschnikowia bicuspidata var. chathamia	Metschnikowia	Metschnikowiaceae
													CBS 1057	yes	yes	yes	yes	yes	no	no	Schizosaccharomyces pombe	Schizosaccharomyces	Trichomonascaceae
													CBS 1058	yes	yes	yes	yes	yes	no	no	Schizosaccharomyces pombe	Schizosaccharomyces	Trichomonascaceae
													CBS 2632	yes	yes	yes	yes	no	no	no	Schizosaccharomyces octosporus	Schizosaccharomyces	Trichomonascaceae
													CBS 2629	yes	yes	yes	yes	yes	no	no	Schizosaccharomyces japonicus	Schizosaccharomyces	Trichomonascaceae
													CBS 4378	yes	yes	yes	yes	no	no	no	Hanseniaspora guilliermondii	Hanseniaspora	Saccharomycodaceae
													CBS 8823	yes	no	no	no	no	no	no	Hanseniaspora meyeri	Hanseniaspora	Saccharomycodaceae
													CBS 9792	yes	yes	no	no	no	no	no	Hanseniaspora uvarum	Hanseniaspora	Saccharomycodaceae
													CBS 2667	yes	yes	no	no	no	no	no	Myxozyma melibiosi	Myxozyma	Lipomycetaceae
													CBS 5842	yes	no	no	no	no	no	no	Lipomyces lipofer	Lipomyces	Lipomycetaceae
													CBS 8341	yes	yes	no	no	no	no	no	Lipomyces starkeyi	Lipomyces	Lipomycetaceae
													CBS 1810	yes	yes	yes	no	no	no	no	Lipomyces tetrasporus	Lipomyces	Lipomycetaceae
													CBS 5607	yes	yes	no	no	no	no	no	Lipomyces tetrasporus	Lipomyces	Lipomycetaceae
													CBS 8553	yes	yes	no	no	no	no	no	Lipomyces orientalis	Lipomyces	Lipomycetaceae
													CBS 8664	yes	yes	yes	no	no	no	no	Lipomyces tetrasporus	Lipomyces	Lipomycetaceae
													CBS 8552	yes	yes	no	no	no	no	no	Lipomyces starkeyi	Lipomyces	Lipomycetaceae
													CBS 6050	yes	yes	yes	no	no	no	no	Lipomyces tetrasporus	Lipomyces	Lipomycetaceae
													CBS 8720	yes	no	no	no	no	no	no	Lipomyces kononenkoae	Lipomyces	Lipomycetaceae
													CBS 8064	yes	yes	no	no	no	no	no	Lipomyces starkeyi	Lipomyces	Lipomycetaceae
													CBS 8651	yes	yes	no	no	no	no	no	Lipomyces tetrasporus	Lipomyces	Lipomycetaceae
													CBS 2109	yes	no	no	no	no	no	no	Kregervanrija delftensis	Kregervanrija	Pichiaceae
													CBS 6047	yes	yes	no	no	no	no	no	Lipomyces starkeyi	Lipomyces	Lipomycetaceae

## Sheet: Ascos_Saccharomycetaceae
											Strain ID	25	30	35	37	40	42	45	Species name	Genus	Family
											CBS 133	yes	yes	yes	no	no	no	no	Torulaspora delbrueckii	Torulaspora	Saccharomycetaceae
											CBS 158	yes	yes	no	no	no	no	no	Torulaspora delbrueckii	Torulaspora	Saccharomycetaceae
											CBS 728	yes	yes	yes	no	no	no	no	Torulaspora delbrueckii	Torulaspora	Saccharomycetaceae
											CBS 2733	yes	yes	no	no	no	no	no	Torulaspora delbrueckii	Torulaspora	Saccharomycetaceae
											CBS 3003	yes	yes	no	no	no	no	no	Torulaspora delbrueckii	Torulaspora	Saccharomycetaceae
											CBS 6795	yes	yes	yes	no	no	no	no	Torulaspora delbrueckii	Torulaspora	Saccharomycetaceae
											CBS 7443	yes	yes	yes	no	no	no	no	Torulaspora delbrueckii	Torulaspora	Saccharomycetaceae
											CBS 817	yes	yes	no	no	no	no	no	Torulaspora delbrueckii	Torulaspora	Saccharomycetaceae
											CBS 1148	yes	yes	no	no	no	no	no	Torulaspora delbrueckii	Torulaspora	Saccharomycetaceae
											CBS 3085	yes	yes	no	no	no	no	no	Torulaspora delbrueckii	Torulaspora	Saccharomycetaceae
											CBS 1152	yes	yes	no	no	no	no	no	Torulaspora delbrueckii	Torulaspora	Saccharomycetaceae
											CBS 5448	yes	yes	yes	yes	no	no	no	Torulaspora delbrueckii	Torulaspora	Saccharomycetaceae
											CBS 813	yes	yes	yes	no	no	no	no	Torulaspora delbrueckii	Torulaspora	Saccharomycetaceae
											CBS 2924	yes	yes	yes	no	no	no	no	Torulaspora delbrueckii	Torulaspora	Saccharomycetaceae
											CBS 1151	yes	yes	no	no	no	no	no	Torulaspora delbrueckii	Torulaspora	Saccharomycetaceae
											CBS 2734	yes	yes	no	no	no	no	no	Torulaspora microellipsoides	Torulaspora	Saccharomycetaceae
											CBS 4510	yes	yes	yes	no	no	no	no	Torulaspora delbrueckii	Torulaspora	Saccharomycetaceae
											CBS 1090	yes	yes	yes	no	no	no	no	Torulaspora delbrueckii	Torulaspora	Saccharomycetaceae
											CBS 1150	yes	yes	no	no	no	no	no	Torulaspora delbrueckii	Torulaspora	Saccharomycetaceae
											CBS 705	yes	yes	no	no	no	no	no	Torulaspora delbrueckii	Torulaspora	Saccharomycetaceae
											CBS 818	yes	yes	yes	no	no	no	no	Torulaspora delbrueckii	Torulaspora	Saccharomycetaceae
											CBS 6105	yes	yes	yes	no	no	no	no	Torulaspora delbrueckii	Torulaspora	Saccharomycetaceae
											CBS 6991	yes	yes	yes	no	no	no	no	Torulaspora delbrueckii	Torulaspora	Saccharomycetaceae
											CBS 8247	yes	yes	yes	no	no	no	no	Torulaspora delbrueckii	Torulaspora	Saccharomycetaceae
											CBS 1324	yes	yes	no	no	no	no	no	Torulaspora delbrueckii	Torulaspora	Saccharomycetaceae
											CBS 4662	yes	yes	no	no	no	no	no	Torulaspora delbrueckii	Torulaspora	Saccharomycetaceae
											CBS 404	yes	yes	no	no	no	no	no	Torulaspora delbrueckii	Torulaspora	Saccharomycetaceae
											CBS 1323	yes	yes	no	no	no	no	no	Torulaspora delbrueckii	Torulaspora	Saccharomycetaceae
											CBS 6339	yes	yes	no	no	no	no	no	Torulaspora delbrueckii	Torulaspora	Saccharomycetaceae
											CBS 4664	yes	yes	no	no	no	no	no	Torulaspora delbrueckii	Torulaspora	Saccharomycetaceae
											CBS 4665	yes	yes	no	no	no	no	no	Torulaspora delbrueckii	Torulaspora	Saccharomycetaceae
											CBS 4865	yes	yes	yes	no	no	no	no	Torulaspora delbrueckii	Torulaspora	Saccharomycetaceae
											CBS 5636	yes	yes	no	no	no	no	no	Torulaspora delbrueckii	Torulaspora	Saccharomycetaceae
											CBS 816	yes	yes	variable	no	no	no	no	Torulaspora delbrueckii	Torulaspora	Saccharomycetaceae
											CBS 2187	yes	yes	yes	yes	yes	no	no	Torulaspora pretoriensis	Torulaspora	Saccharomycetaceae
											CBS 2926	yes	yes	yes	yes	yes	no	no	Torulaspora franciscae	Torulaspora	Saccharomycetaceae
											CBS 2785	yes	yes	yes	yes	yes	yes	no	Torulaspora pretoriensis	Torulaspora	Saccharomycetaceae
											CBS 5080	yes	yes	yes	variable	no	no	no	Torulaspora pretoriensis	Torulaspora	Saccharomycetaceae
											CBS 6143	yes	no	no	no	no	no	no	Torulaspora microellipsoides	Torulaspora	Saccharomycetaceae
											CBS 764	yes	yes	yes	yes	yes	no	no	Torulaspora globosa	Torulaspora	Saccharomycetaceae
											CBS 765	yes	yes	yes	yes	no	no	no	Torulaspora globosa	Torulaspora	Saccharomycetaceae
											CBS 12408	yes	yes	yes	yes	yes	yes	variable	Torulaspora indica	Torulaspora	Saccharomycetaceae
											CBS 2947	yes	yes	yes	yes	yes	no	no	Torulaspora globosa	Torulaspora	Saccharomycetaceae
											CBS 5500	yes	yes	yes	yes	yes	variable	no	Torulaspora globosa	Torulaspora	Saccharomycetaceae
											CBS 2927	yes	yes	yes	yes	yes	no	no	Torulaspora franciscae	Torulaspora	Saccharomycetaceae
											CBS 6518	yes	yes	yes	yes	no	no	no	Torulaspora delbrueckii	Torulaspora	Saccharomycetaceae
											CBS 2684	yes	no	no	no	no	no	no	Vanderwaltozyma yarrowii	Vanderwaltozyma	Saccharomycetaceae
											CBS 10887	yes	no	no	no	no	no	no	Vanderwaltozyma verrucispora	Vanderwaltozyma	Saccharomycetaceae
											CBS 6070	yes	no	no	no	no	no	no	Vanderwaltozyma yarrowii	Vanderwaltozyma	Saccharomycetaceae
											CBS 8242	yes	no	no	no	no	no	no	Vanderwaltozyma yarrowii	Vanderwaltozyma	Saccharomycetaceae
											CBS 134	yes	yes	no	no	no	no	no	Kazachstania exigua	Kazachstania	Saccharomycetaceae
											CBS 8134	yes	yes	no	no	no	no	no	Kazachstania exigua	Kazachstania	Saccharomycetaceae
											CBS 2141	yes	yes	no	no	no	no	no	Kazachstania exigua	Kazachstania	Saccharomycetaceae
											CBS 8135	yes	yes	no	no	no	no	no	Kazachstania exigua	Kazachstania	Saccharomycetaceae
											CBS 376	yes	yes	no	no	no	no	no	Saccharomyces bayanus or pastorianus	Saccharomyces	Saccharomycetaceae
											CBS 1514	yes	yes	no	no	no	no	no	Kazachstania exigua	Kazachstania	Saccharomycetaceae
											CBS 4660	yes	yes	no	no	no	no	no	Kazachstania exigua	Kazachstania	Saccharomycetaceae
											CBS 6388	yes	yes	no	no	no	no	no	Kazachstania exigua	Kazachstania	Saccharomycetaceae
											CBS 1515	yes	yes	no	no	no	no	no	Kazachstania exigua	Kazachstania	Saccharomycetaceae
											CBS 4661	yes	yes	no	no	no	no	no	Kazachstania exigua	Kazachstania	Saccharomycetaceae
											CBS 135	yes	yes	no	no	no	no	no	Kazachstania exigua	Kazachstania	Saccharomycetaceae
											CBS 8665	yes	yes	no	no	no	no	no	Kazachstania turicensis	Kazachstania	Saccharomycetaceae
											CBS 8638	yes	yes	no	no	no	no	no	Kazachstania bulderi	Kazachstania	Saccharomycetaceae
											CBS 1250	yes	yes	yes	no	no	no	no	Saccharomyces cerevisiae	Saccharomyces	Saccharomycetaceae
											CBS 2153	yes	yes	yes	yes	yes	no	no	Saccharomyces cerevisiae or paradoxus	Saccharomyces	Saccharomycetaceae
											CBS 10328	yes	yes	yes	no	no	no	no	Kazachstania gamospora	Kazachstania	Saccharomycetaceae
											CBS 5648	yes	no	no	no	no	no	no	Kazachstania barnettii	Kazachstania	Saccharomycetaceae
											CBS 6946	yes	no	no	no	no	no	no	Kazachstania barnettii	Kazachstania	Saccharomycetaceae
											CBS 8515	yes	no	no	no	no	no	no	Saccharomyces	Saccharomyces	Saccharomycetaceae
											CBS 3019	yes	yes	yes	no	no	no	no	Kazachstania spencerorum	Kazachstania	Saccharomycetaceae
											CBS 5530	yes	yes	yes	no	no	no	no	Kazachstania spencerorum	Kazachstania	Saccharomycetaceae
											CBS 7127	yes	no	no	no	no	no	no	Kazachstania rosinii	Kazachstania	Saccharomycetaceae
											CBS 7128	yes	no	no	no	no	no	no	Kazachstania rosinii	Kazachstania	Saccharomycetaceae
											CBS 7660	yes	yes	yes	variable	no	no	no	Kazachstania sinensis	Kazachstania	Saccharomycetaceae
											CBS 7738	yes	no	no	no	no	no	no	Kazachstania piceae	Kazachstania	Saccharomycetaceae
											CBS 7739	yes	no	no	no	no	no	no	Kazachstania piceae	Kazachstania	Saccharomycetaceae
											CBS 375	yes	yes	no	no	no	no	no	Saccharomyces bayanus or pastorianus	Saccharomyces	Saccharomycetaceae
											CBS 1245	yes	yes	no	no	no	no	no	Saccharomyces bayanus or pastorianus	Saccharomyces	Saccharomycetaceae
											CBS 2941	yes	yes	no	no	no	no	no	Saccharomyces bayanus	Saccharomyces	Saccharomycetaceae
											CBS 8614	yes	yes	yes	no	no	no	no	Saccharomyces bayanus ×cerevisiae	Saccharomyces	Saccharomycetaceae
											CBS 8615	yes	yes	yes	yes	no	no	no	Saccharomyces bayanus ×cerevisiae	Saccharomyces	Saccharomycetaceae
											CBS 8689	yes	yes	no	no	no	no	no	Saccharomyces bayanus	Saccharomyces	Saccharomycetaceae
											CBS 8691	yes	yes	no	no	no	no	no	Saccharomyces bayanus	Saccharomyces	Saccharomycetaceae
											CBS 8693	yes	yes	no	no	no	no	no	Saccharomyces bayanus	Saccharomyces	Saccharomycetaceae
											CBS 8696	yes	yes	no	no	no	no	no	Saccharomyces uvarum	Saccharomyces	Saccharomycetaceae
											CBS 8698	yes	yes	no	no	no	no	no	Saccharomyces bayanus	Saccharomyces	Saccharomycetaceae
											CBS 8712	yes	yes	variable	no	no	no	no	Saccharomyces bayanus	Saccharomyces	Saccharomycetaceae
											CBS 8719	yes	yes	no	no	no	no	no	Saccharomyces bayanus	Saccharomyces	Saccharomycetaceae
											CBS 426	yes	yes	no	no	no	no	no	Saccharomyces uvarum	Saccharomyces	Saccharomycetaceae
											CBS 1665	yes	yes	no	no	no	no	no	Saccharomyces bayanus or pastorianus	Saccharomyces	Saccharomycetaceae
											CBS 5156	yes	yes	no	no	no	no	no	Saccharomyces bayanus or pastorianus	Saccharomyces	Saccharomycetaceae
											CBS 5792	yes	yes	no	no	no	no	no	Saccharomyces uvarum	Saccharomyces	Saccharomycetaceae
											CBS 8692	yes	yes	no	no	no	no	no	Saccharomyces bayanus	Saccharomyces	Saccharomycetaceae
											CBS 1607	yes	yes	yes	no	no	no	no	Saccharomyces cerevisiae or paradoxus	Saccharomyces	Saccharomycetaceae
											CBS 8688	yes	yes	no	no	no	no	no	Saccharomyces bayanus	Saccharomyces	Saccharomycetaceae
											CBS 8697	yes	yes	no	no	no	no	no	Saccharomyces uvarum	Saccharomyces	Saccharomycetaceae
											CBS 8711	yes	yes	no	no	no	no	no	Saccharomyces bayanus	Saccharomyces	Saccharomycetaceae
											CBS 8714	yes	yes	no	no	no	no	no	Saccharomyces bayanus	Saccharomyces	Saccharomycetaceae
											CBS 8694	yes	yes	no	no	no	no	no	Saccharomyces bayanus	Saccharomyces	Saccharomycetaceae
											CBS 2834	yes	yes	yes	yes	no	no	no	Saccharomyces cerevisiae or paradoxus	Saccharomyces	Saccharomycetaceae
											CBS 5184	yes	yes	no	no	no	no	no	Saccharomyces bayanus or pastorianus	Saccharomyces	Saccharomycetaceae
											CBS 9787	yes	yes	no	no	no	no	no	Saccharomyces bayanus	Saccharomyces	Saccharomycetaceae
											CBS 425	yes	yes	no	no	no	no	no	Saccharomyces bayanus	Saccharomyces	Saccharomycetaceae
											CBS 3008	yes	yes	no	no	no	no	no	Saccharomyces bayanus	Saccharomyces	Saccharomycetaceae
											CBS 12357	yes	yes	no	no	no	no	no	Saccharomyces eubayanus	Saccharomyces	Saccharomycetaceae
											CBS 1542	yes	yes	no	no	no	no	no	Saccharomyces pastorianus	Saccharomyces	Saccharomycetaceae
											CBS 2440	yes	no	no	no	no	no	no	Saccharomyces pastorianus	Saccharomyces	Saccharomycetaceae
											CBS 1504	yes	yes	no	no	no	no	no	Saccharomyces bayanus or pastorianus	Saccharomyces	Saccharomycetaceae
											CBS 1545	yes	yes	no	no	no	no	no	Saccharomyces bayanus	Saccharomyces	Saccharomycetaceae
											CBS 1462	yes	yes	variable	no	no	no	no	Saccharomyces pasteurianus var. pasteurianus	Saccharomyces	Saccharomycetaceae
											CBS 1552	yes	yes	no	no	no	no	no	Saccharomyces bayanus or pastorianus	Saccharomyces	Saccharomycetaceae
											CBS 1488	yes	yes	no	no	no	no	no	Saccharomyces bayanus or pastorianus	Saccharomyces	Saccharomycetaceae
											CBS 382	yes	yes	yes	yes	yes	no	no	Saccharomyces cerevisiae	Saccharomyces	Saccharomycetaceae
											CBS 7835	yes	yes	yes	yes	yes	variable	no	Saccharomyces cerevisiae	Saccharomyces	Saccharomycetaceae
											CBS 2888	yes	yes	yes	yes	yes	no	no	Saccharomyces cerevisiae	Saccharomyces	Saccharomycetaceae
											CBS 1242	yes	yes	yes	yes	no	no	no	Saccharomyces cerevisiae or paradoxus	Saccharomyces	Saccharomycetaceae
											CBS 7751	yes	yes	yes	yes	yes	no	no	Saccharomyces cerevisiae	Saccharomyces	Saccharomycetaceae
											CBS 3081	yes	yes	yes	yes	yes	no	no	Saccharomyces cerevisiae	Saccharomyces	Saccharomycetaceae
											CBS 1320	yes	yes	yes	yes	no	no	no	Saccharomyces cerevisiae or paradoxus	Saccharomyces	Saccharomycetaceae
											CBS 1397	yes	yes	yes	yes	no	no	no	Saccharomyces cerevisiae or paradoxus	Saccharomyces	Saccharomycetaceae
											CBS 6914	yes	yes	yes	yes	yes	no	no	Saccharomyces cerevisiae or paradoxus	Saccharomyces	Saccharomycetaceae
											CBS 2183	yes	yes	yes	yes	no	no	no	Saccharomyces cerevisiae or paradoxus	Saccharomyces	Saccharomycetaceae
											CBS 5157	yes	yes	yes	variable	no	no	no	Saccharomyces cerevisiae	Saccharomyces	Saccharomycetaceae
											CBS 2963	yes	yes	yes	no	no	no	no	Saccharomyces cerevisiae or paradoxus	Saccharomyces	Saccharomycetaceae
											CBS 405	yes	yes	yes	yes	yes	no	no	Saccharomyces cerevisiae	Saccharomyces	Saccharomycetaceae
											CBS 1230	yes	yes	yes	no	no	no	no	Saccharomyces cerevisiae or paradoxus	Saccharomyces	Saccharomycetaceae
											CBS 1260	yes	yes	no	no	no	no	no	Saccharomyces pastorianus	Saccharomyces	Saccharomycetaceae
											CBS 7960	yes	yes	yes	yes	yes	no	no	Saccharomyces cerevisiae	Saccharomyces	Saccharomycetaceae
											CBS 1539	yes	yes	yes	yes	yes	no	no	Saccharomyces cerevisiae or paradoxus	Saccharomyces	Saccharomycetaceae
											CBS 2361	yes	yes	yes	yes	yes	no	no	Saccharomyces cerevisiae or paradoxus	Saccharomyces	Saccharomycetaceae
											CBS 7959	yes	yes	yes	yes	yes	no	no	Saccharomyces cerevisiae	Saccharomyces	Saccharomycetaceae
											CBS 7961	yes	yes	yes	yes	yes	variable	no	Saccharomyces cerevisiae	Saccharomyces	Saccharomycetaceae
											CBS 8340	yes	yes	yes	yes	yes	no	no	Saccharomyces cerevisiae	Saccharomyces	Saccharomycetaceae
											CBS 8272	yes	yes	yes	yes	yes	no	no	Saccharomyces cerevisiae	Saccharomyces	Saccharomycetaceae
											CBS 7993	yes	yes	yes	yes	yes	no	no	Saccharomyces cerevisiae	Saccharomyces	Saccharomycetaceae
											CBS 8803	yes	yes	yes	yes	no	no	no	Saccharomyces cerevisiae	Saccharomyces	Saccharomycetaceae
											CBS 7962	yes	yes	yes	yes	yes	variable	no	Saccharomyces cerevisiae	Saccharomyces	Saccharomycetaceae
											CBS 422	yes	yes	yes	yes	yes	no	no	Saccharomyces cerevisiae	Saccharomyces	Saccharomycetaceae
											CBS 1395	yes	yes	yes	yes	yes	no	no	Saccharomyces cerevisiae	Saccharomyces	Saccharomycetaceae
											CBS 1237	yes	yes	yes	yes	no	no	no	Saccharomyces cerevisiae or paradoxus	Saccharomyces	Saccharomycetaceae
											CBS 1399	yes	yes	yes	no	no	no	no	Saccharomyces cerevisiae or paradoxus	Saccharomyces	Saccharomycetaceae
											CBS 1252	yes	yes	yes	yes	yes	no	no	Saccharomyces cerevisiae	Saccharomyces	Saccharomycetaceae
											CBS 6333	yes	yes	yes	yes	yes	no	no	Saccharomyces cerevisiae or paradoxus	Saccharomyces	Saccharomycetaceae
											CBS 2087	yes	yes	yes	yes	yes	no	no	Saccharomyces cerevisiae	Saccharomyces	Saccharomycetaceae
											CBS 2451	yes	yes	yes	yes	variable	no	no	Saccharomyces cerevisiae	Saccharomyces	Saccharomycetaceae
											CBS 7834	yes	yes	yes	yes	yes	no	no	Saccharomyces cerevisiae	Saccharomyces	Saccharomycetaceae
											CBS 7957	yes	yes	yes	yes	yes	no	no	Saccharomyces cerevisiae	Saccharomyces	Saccharomycetaceae
											CBS 2810	yes	yes	yes	yes	yes	no	no	Saccharomyces cerevisiae or paradoxus	Saccharomyces	Saccharomycetaceae
											CBS 7438	yes	yes	yes	yes	yes	no	no	Saccharomyces cerevisiae	Saccharomyces	Saccharomycetaceae
											CBS 7836	yes	yes	yes	yes	yes	no	no	Saccharomyces cerevisiae	Saccharomyces	Saccharomycetaceae
											CBS 7765	yes	yes	yes	yes	yes	no	no	Saccharomyces cerevisiae	Saccharomyces	Saccharomycetaceae
											CBS 1199	yes	yes	yes	yes	yes	yes	no	Saccharomyces cerevisiae or paradoxus	Saccharomyces	Saccharomycetaceae
											CBS 2962	yes	yes	yes	yes	yes	no	no	Saccharomyces cerevisiae	Saccharomyces	Saccharomycetaceae
											CBS 5753	yes	yes	yes	yes	no	no	no	Saccharomyces cerevisiae or paradoxus	Saccharomyces	Saccharomycetaceae
											CBS 1236	yes	yes	yes	yes	variable	no	no	Saccharomyces cerevisiae	Saccharomyces	Saccharomycetaceae
											CBS 1591	yes	yes	yes	yes	yes	no	no	Saccharomyces cerevisiae or paradoxus	Saccharomyces	Saccharomycetaceae
											CBS 1311	yes	yes	yes	yes	variable	no	no	Saccharomyces cerevisiae or paradoxus	Saccharomyces	Saccharomycetaceae
											CBS 1319	yes	yes	yes	yes	yes	no	no	Saccharomyces cerevisiae or paradoxus	Saccharomyces	Saccharomycetaceae
											CBS 2358	yes	yes	yes	yes	yes	no	no	Saccharomyces cerevisiae or paradoxus	Saccharomyces	Saccharomycetaceae
											CBS 4458	yes	yes	yes	yes	yes	no	no	Saccharomyces cerevisiae or paradoxus	Saccharomyces	Saccharomycetaceae
											CBS 7372	yes	yes	yes	yes	variable	no	no	Saccharomyces cerevisiae or paradoxus	Saccharomyces	Saccharomycetaceae
											CBS 1227	yes	yes	yes	yes	yes	no	no	Saccharomyces cerevisiae or paradoxus	Saccharomyces	Saccharomycetaceae
											CBS 1489	yes	yes	yes	yes	no	no	no	Saccharomyces cerevisiae or paradoxus	Saccharomyces	Saccharomycetaceae
											CBS 1241	yes	yes	yes	yes	yes	no	no	Saccharomyces cerevisiae or paradoxus	Saccharomyces	Saccharomycetaceae
											CBS 2165	yes	yes	no	no	no	no	no	Saccharomyces bayanus or pastorianus	Saccharomyces	Saccharomycetaceae
											CBS 6216	yes	yes	yes	yes	yes	no	no	Saccharomyces cerevisiae	Saccharomyces	Saccharomycetaceae
											CBS 6234	yes	yes	yes	yes	no	no	no	Saccharomyces cerevisiae	Saccharomyces	Saccharomycetaceae
											CBS 7764	yes	yes	yes	yes	yes	no	no	Saccharomyces cerevisiae	Saccharomyces	Saccharomycetaceae
											CBS 7958	yes	yes	yes	yes	yes	no	no	Saccharomyces cerevisiae	Saccharomyces	Saccharomycetaceae
											CBS 2857	yes	yes	yes	yes	no	no	no	Saccharomyces cerevisiae or paradoxus	Saccharomyces	Saccharomycetaceae
											CBS 7173	yes	yes	yes	yes	no	no	no	Saccharomyces cerevisiae or paradoxus	Saccharomyces	Saccharomycetaceae
											CBS 7336	yes	yes	yes	yes	yes	no	no	Saccharomyces cerevisiae or paradoxus	Saccharomyces	Saccharomycetaceae
											CBS 6903	yes	yes	no	no	no	no	no	Saccharomyces pastorianus	Saccharomyces	Saccharomycetaceae
											CBS 2180	yes	yes	yes	yes	no	no	no	Saccharomyces cerevisiae or paradoxus	Saccharomyces	Saccharomycetaceae
											CBS 2789	yes	yes	yes	yes	no	no	no	Saccharomyces cerevisiae or paradoxus	Saccharomyces	Saccharomycetaceae
											CBS 2805	yes	yes	yes	yes	no	no	no	Saccharomyces cerevisiae or paradoxus	Saccharomyces	Saccharomycetaceae
											CBS 2814	yes	yes	yes	yes	no	no	no	Saccharomyces cerevisiae or paradoxus	Saccharomyces	Saccharomycetaceae
											CBS 423	yes	yes	yes	yes	yes	no	no	Saccharomyces cerevisiae	Saccharomyces	Saccharomycetaceae
											CBS 4667	yes	yes	yes	yes	variable	no	no	Saccharomyces cerevisiae or paradoxus	Saccharomyces	Saccharomycetaceae
											CBS 440	yes	yes	yes	yes	yes	no	no	Saccharomyces cerevisiae or paradoxus	Saccharomyces	Saccharomycetaceae
											CBS 7838	yes	yes	yes	yes	yes	no	no	Saccharomyces cerevisiae	Saccharomyces	Saccharomycetaceae
											CBS 2992	yes	yes	yes	yes	yes	no	no	Saccharomyces cerevisiae or paradoxus	Saccharomyces	Saccharomycetaceae
											CBS 2845	yes	yes	yes	yes	yes	no	no	Saccharomyces cerevisiae or paradoxus	Saccharomyces	Saccharomycetaceae
											CBS 5112	yes	yes	yes	yes	no	no	no	Saccharomyces cerevisiae	Saccharomyces	Saccharomycetaceae
											CBS 866	yes	yes	yes	yes	no	no	no	Saccharomyces cerevisiae or paradoxus	Saccharomyces	Saccharomycetaceae
											CBS 7840	yes	yes	yes	yes	yes	yes	no	Saccharomyces cerevisiae	Saccharomyces	Saccharomycetaceae
											CBS 1544	yes	yes	yes	yes	no	no	no	Saccharomyces cerevisiae or paradoxus	Saccharomyces	Saccharomycetaceae
											CBS 1594	yes	yes	yes	yes	yes	no	no	Saccharomyces cerevisiae or paradoxus	Saccharomyces	Saccharomycetaceae
											CBS 2441	yes	yes	yes	yes	yes	no	no	Saccharomyces cerevisiae or paradoxus	Saccharomyces	Saccharomycetaceae
											CBS 5752	yes	yes	yes	yes	yes	no	no	Saccharomyces cerevisiae or paradoxus	Saccharomyces	Saccharomycetaceae
											CBS 2965	yes	yes	yes	yes	yes	no	no	Saccharomyces cerevisiae or paradoxus	Saccharomyces	Saccharomycetaceae
											CBS 2989	yes	yes	yes	yes	yes	no	no	Saccharomyces cerevisiae or paradoxus	Saccharomyces	Saccharomycetaceae
											CBS 2967	yes	yes	yes	yes	no	no	no	Saccharomyces cerevisiae or paradoxus	Saccharomyces	Saccharomycetaceae
											CBS 2270	yes	yes	yes	yes	yes	no	no	Saccharomyces cerevisiae or paradoxus	Saccharomyces	Saccharomycetaceae
											CBS 2897	yes	yes	yes	yes	yes	no	no	Saccharomyces cerevisiae or paradoxus	Saccharomyces	Saccharomycetaceae
											CBS 2964	yes	yes	yes	yes	yes	no	no	Saccharomyces cerevisiae or paradoxus	Saccharomyces	Saccharomycetaceae
											CBS 457	yes	yes	yes	yes	yes	no	no	Saccharomyces cerevisiae or paradoxus	Saccharomyces	Saccharomycetaceae
											CBS 2189	yes	yes	yes	yes	yes	no	no	Saccharomyces cerevisiae or paradoxus	Saccharomyces	Saccharomycetaceae
											CBS 1479	yes	yes	yes	yes	yes	no	no	Saccharomyces cerevisiae or paradoxus	Saccharomyces	Saccharomycetaceae
											CBS 2981	yes	yes	yes	yes	yes	yes	no	Saccharomyces cerevisiae or paradoxus	Saccharomyces	Saccharomycetaceae
											CBS 2961	yes	yes	yes	yes	yes	no	no	Saccharomyces cerevisiae or paradoxus	Saccharomyces	Saccharomycetaceae
											CBS 2966	yes	yes	yes	yes	yes	no	no	Saccharomyces cerevisiae or paradoxus	Saccharomyces	Saccharomycetaceae
											CBS 436	yes	yes	yes	yes	no	no	no	Saccharomyces cerevisiae or paradoxus	Saccharomyces	Saccharomycetaceae
											CBS 1576	yes	yes	yes	yes	yes	no	no	Saccharomyces cerevisiae or paradoxus	Saccharomyces	Saccharomycetaceae
											CBS 2709	yes	yes	yes	no	no	no	no	Saccharomyces cerevisiae or paradoxus	Saccharomyces	Saccharomycetaceae
											CBS 7994	yes	yes	yes	no	no	no	no	Saccharomyces cariocanus	Saccharomyces	Saccharomycetaceae
											CBS 7995	yes	yes	yes	no	no	no	no	Saccharomyces cariocanus	Saccharomyces	Saccharomycetaceae
											CBS 8841	yes	yes	yes	no	no	no	no	Saccharomyces cariocanus	Saccharomyces	Saccharomycetaceae
											CBS 5313	yes	yes	yes	no	no	no	no	Saccharomyces cariocanus	Saccharomyces	Saccharomycetaceae
											CBS 406	yes	yes	yes	no	no	no	no	Saccharomyces paradoxus	Saccharomyces	Saccharomycetaceae
											CBS 432	yes	yes	yes	no	no	no	no	Saccharomyces paradoxus	Saccharomyces	Saccharomycetaceae
											CBS 7400	yes	yes	yes	yes	no	no	no	Saccharomyces paradoxus	Saccharomyces	Saccharomycetaceae
											CBS 8343	yes	no	no	no	no	no	no	Saccharomyces paradoxus	Saccharomyces	Saccharomycetaceae
											CBS 8437	yes	yes	yes	no	no	no	no	Saccharomyces paradoxus	Saccharomyces	Saccharomycetaceae
											CBS 8443	yes	yes	yes	variable	no	no	no	Saccharomyces paradoxus	Saccharomyces	Saccharomycetaceae
											CBS 8442	yes	yes	yes	no	no	no	no	Saccharomyces paradoxus	Saccharomyces	Saccharomycetaceae
											CBS 8436	yes	yes	yes	no	no	no	no	Saccharomyces paradoxus	Saccharomyces	Saccharomycetaceae
											CBS 8438	yes	yes	yes	variable	no	no	no	Saccharomyces paradoxus	Saccharomyces	Saccharomycetaceae
											CBS 8439	yes	yes	yes	no	no	no	no	Saccharomyces paradoxus	Saccharomyces	Saccharomycetaceae
											CBS 8441	yes	yes	yes	no	no	no	no	Saccharomyces paradoxus	Saccharomyces	Saccharomycetaceae
											CBS 2908	yes	yes	yes	yes	no	no	no	Saccharomyces paradoxus	Saccharomyces	Saccharomycetaceae
											CBS 8440	yes	yes	yes	variable	no	no	no	Saccharomyces paradoxus	Saccharomyces	Saccharomycetaceae
											CBS 439	yes	yes	yes	yes	yes	no	no	Saccharomyces cerevisiae or paradoxus	Saccharomyces	Saccharomycetaceae
											CBS 1198	yes	yes	yes	yes	yes	no	no	Saccharomyces cerevisiae or paradoxus	Saccharomyces	Saccharomycetaceae
											CBS 2910	yes	yes	yes	yes	no	no	no	Saccharomyces cerevisiae	Saccharomyces	Saccharomycetaceae
											CBS 2969	yes	yes	yes	yes	yes	no	no	Saccharomyces cerevisiae or paradoxus	Saccharomyces	Saccharomycetaceae
											CBS 1200	yes	yes	yes	yes	yes	yes	no	Saccharomyces cerevisiae or paradoxus	Saccharomyces	Saccharomycetaceae
											CBS 2356	yes	yes	yes	yes	yes	no	no	Saccharomyces cerevisiae or paradoxus	Saccharomyces	Saccharomycetaceae
											CBS 2858	yes	yes	yes	yes	variable	no	no	Saccharomyces cerevisiae or paradoxus	Saccharomyces	Saccharomycetaceae
											CBS 7963	yes	yes	yes	yes	yes	no	no	Saccharomyces cerevisiae or paradoxus	Saccharomyces	Saccharomycetaceae
											CBS 1251	yes	yes	yes	yes	yes	no	no	Saccharomyces cerevisiae or paradoxus	Saccharomyces	Saccharomycetaceae
											CBS 4507	yes	yes	yes	yes	yes	no	no	Saccharomyces cerevisiae	Saccharomyces	Saccharomycetaceae
											CBS 7839	yes	yes	yes	yes	yes	no	no	Saccharomyces cerevisiae	Saccharomyces	Saccharomycetaceae
											CBS 7964	yes	yes	yes	yes	yes	no	no	Saccharomyces cerevisiae or paradoxus	Saccharomyces	Saccharomycetaceae
											CBS 2788	yes	yes	yes	yes	no	no	no	Saccharomyces cerevisiae or paradoxus	Saccharomyces	Saccharomycetaceae
											CBS 6872	yes	yes	yes	yes	no	no	no	Saccharomyces cerevisiae or paradoxus	Saccharomyces	Saccharomycetaceae
											CBS 1201	yes	yes	yes	yes	yes	no	no	Saccharomyces cerevisiae or paradoxus	Saccharomyces	Saccharomycetaceae
											CBS 7619	yes	yes	no	no	no	no	no	Saccharomyces cerevisiae or paradoxus	Saccharomyces	Saccharomycetaceae
											CBS 3000	yes	yes	yes	yes	yes	no	no	Saccharomyces cerevisiae or paradoxus	Saccharomyces	Saccharomycetaceae
											CBS 4416	yes	yes	yes	yes	yes	no	no	Saccharomyces cerevisiae or paradoxus	Saccharomyces	Saccharomycetaceae
											CBS 1540	yes	yes	yes	yes	no	no	no	Saccharomyces cerevisiae or paradoxus	Saccharomyces	Saccharomycetaceae
											CBS 4455	yes	yes	yes	yes	yes	no	no	Saccharomyces cerevisiae or paradoxus	Saccharomyces	Saccharomycetaceae
											CBS 1390	yes	yes	yes	yes	yes	no	no	Saccharomyces cerevisiae or paradoxus	Saccharomyces	Saccharomycetaceae
											CBS 2246	yes	yes	yes	no	no	no	no	Saccharomyces cerevisiae or paradoxus	Saccharomyces	Saccharomycetaceae
											CBS 6401	yes	yes	yes	yes	variable	no	no	Saccharomyces cerevisiae	Saccharomyces	Saccharomycetaceae
											CBS 8066	yes	yes	yes	yes	yes	no	no	Saccharomyces cerevisiae	Saccharomyces	Saccharomycetaceae
											CBS 1234	yes	yes	yes	no	no	no	no	Saccharomyces cerevisiae	Saccharomyces	Saccharomycetaceae
											CBS 1583	yes	yes	yes	yes	yes	no	no	Saccharomyces cerevisiae	Saccharomyces	Saccharomycetaceae
											CBS 2156	yes	yes	no	no	no	no	no	Saccharomyces pastorianus	Saccharomyces	Saccharomycetaceae
											CBS 2363	yes	yes	yes	yes	yes	no	no	Saccharomyces cerevisiae or paradoxus	Saccharomyces	Saccharomycetaceae
											CBS 1248	yes	yes	yes	yes	yes	no	no	Saccharomyces cerevisiae or paradoxus	Saccharomyces	Saccharomycetaceae
											CBS 1593	yes	yes	yes	yes	yes	no	no	Saccharomyces cerevisiae or paradoxus	Saccharomyces	Saccharomycetaceae
											CBS 456	yes	yes	yes	no	no	no	no	Saccharomyces cerevisiae or paradoxus	Saccharomyces	Saccharomycetaceae
											CBS 1393	yes	yes	yes	yes	yes	no	no	Saccharomyces cerevisiae	Saccharomyces	Saccharomycetaceae
											CBS 6308	yes	yes	yes	yes	variable	no	no	Saccharomyces cerevisiae	Saccharomyces	Saccharomycetaceae
											CBS 6412	yes	yes	yes	yes	no	no	no	Saccharomyces cerevisiae or paradoxus	Saccharomyces	Saccharomycetaceae
											CBS 462	yes	yes	yes	no	no	no	no	Saccharomyces cerevisiae or paradoxus	Saccharomyces	Saccharomycetaceae
											CBS 2807	yes	yes	yes	yes	no	no	no	Saccharomyces cerevisiae or paradoxus	Saccharomyces	Saccharomycetaceae
											CBS 2247	yes	yes	yes	yes	no	no	no	Saccharomyces cerevisiae	Saccharomyces	Saccharomycetaceae
											CBS 1193	yes	yes	yes	yes	yes	no	no	Saccharomyces cerevisiae or paradoxus	Saccharomyces	Saccharomycetaceae
											CBS 7833	yes	yes	yes	yes	yes	no	no	Saccharomyces cerevisiae	Saccharomyces	Saccharomycetaceae
											CBS 1239	yes	yes	yes	yes	no	no	no	Saccharomyces cerevisiae or paradoxus	Saccharomyces	Saccharomycetaceae
											CBS 1258	yes	yes	yes	no	no	no	no	Saccharomyces cerevisiae or paradoxus	Saccharomyces	Saccharomycetaceae
											CBS 430	yes	yes	yes	yes	yes	no	no	Saccharomyces cerevisiae or paradoxus	Saccharomyces	Saccharomycetaceae
											CBS 1196	yes	yes	yes	yes	yes	no	no	Saccharomyces cerevisiae or paradoxus	Saccharomyces	Saccharomycetaceae
											CBS 2354	yes	yes	yes	yes	yes	no	no	Saccharomyces cerevisiae	Saccharomyces	Saccharomycetaceae
											CBS 6414	yes	yes	yes	yes	no	no	no	Saccharomyces cerevisiae or paradoxus	Saccharomyces	Saccharomycetaceae
											CBS 1429	yes	yes	yes	yes	no	no	no	Saccharomyces cerevisiae or paradoxus	Saccharomyces	Saccharomycetaceae
											CBS 3076	yes	yes	yes	yes	variable	no	no	Saccharomyces cerevisiae or paradoxus	Saccharomyces	Saccharomycetaceae
											CBS 6007	yes	yes	yes	variable	no	no	no	Saccharomyces cerevisiae	Saccharomyces	Saccharomycetaceae
											CBS 8291	yes	yes	yes	yes	variable	no	no	Saccharomyces cerevisiae	Saccharomyces	Saccharomycetaceae
											CBS 4079	yes	yes	yes	yes	no	no	no	Saccharomyces cerevisiae or paradoxus	Saccharomyces	Saccharomycetaceae
											CBS 4093	yes	yes	yes	yes	no	no	no	Saccharomyces cerevisiae or paradoxus	Saccharomyces	Saccharomycetaceae
											CBS 5835	yes	yes	yes	yes	no	no	no	Saccharomyces cerevisiae	Saccharomyces	Saccharomycetaceae
											CBS 403	yes	yes	yes	yes	yes	no	no	Saccharomyces cerevisiae	Saccharomyces	Saccharomycetaceae
											CBS 1585	yes	yes	yes	yes	no	no	no	Saccharomyces cerevisiae or paradoxus	Saccharomyces	Saccharomycetaceae
											CBS 1240	yes	yes	yes	yes	no	no	no	Saccharomyces cerevisiae	Saccharomyces	Saccharomycetaceae
											CBS 1386	yes	yes	no	no	no	no	no	Saccharomyces bayanus or pastorianus	Saccharomyces	Saccharomycetaceae
											CBS 2272	yes	yes	yes	yes	no	no	no	Saccharomyces cerevisiae or paradoxus	Saccharomyces	Saccharomycetaceae
											CBS 2813	yes	yes	yes	yes	yes	no	no	Saccharomyces cerevisiae or paradoxus	Saccharomyces	Saccharomycetaceae
											CBS 5287	yes	yes	yes	yes	no	no	no	Saccharomyces cerevisiae	Saccharomyces	Saccharomycetaceae
											CBS 2184	yes	yes	yes	yes	no	no	no	Saccharomyces cerevisiae or paradoxus	Saccharomyces	Saccharomycetaceae
											CBS 6006	yes	yes	yes	yes	no	no	no	Saccharomyces cerevisiae	Saccharomyces	Saccharomycetaceae
											CBS 1191	yes	yes	yes	yes	no	no	no	Saccharomyces cerevisiae or paradoxus	Saccharomyces	Saccharomycetaceae
											CBS 2443	yes	yes	no	no	no	no	no	Saccharomyces bayanus or pastorianus	Saccharomyces	Saccharomycetaceae
											CBS 7437	yes	yes	yes	yes	yes	no	no	Saccharomyces cerevisiae	Saccharomyces	Saccharomycetaceae
											CBS 1509	yes	yes	yes	yes	yes	no	no	Saccharomyces cerevisiae or paradoxus	Saccharomyces	Saccharomycetaceae
											CBS 1606	yes	yes	no	no	no	no	no	Saccharomyces bayanus or pastorianus	Saccharomyces	Saccharomycetaceae
											CBS 2167	yes	yes	yes	yes	variable	no	no	Saccharomyces cerevisiae	Saccharomyces	Saccharomycetaceae
											CBS 2168	yes	yes	yes	yes	no	no	no	Saccharomyces cerevisiae	Saccharomyces	Saccharomycetaceae
											CBS 1483	yes	yes	no	no	no	no	no	Saccharomyces pastorianus	Saccharomyces	Saccharomycetaceae
											CBS 1782	yes	yes	yes	yes	yes	no	no	Saccharomyces cerevisiae	Saccharomyces	Saccharomycetaceae
											CBS 7003	yes	yes	yes	no	no	no	no	Saccharomyces cerevisiae	Saccharomyces	Saccharomycetaceae
											CBS 1257	yes	yes	yes	yes	yes	no	no	Saccharomyces cerevisiae or paradoxus	Saccharomyces	Saccharomycetaceae
											CBS 2163	yes	yes	no	no	no	no	no	Vanderwaltozyma polyspora	Vanderwaltozyma	Saccharomycetaceae
											CBS 1387	yes	yes	yes	yes	yes	yes	no	Saccharomyces cerevisiae	Saccharomyces	Saccharomycetaceae
											CBS 2517	yes	yes	yes	no	no	no	no	Kazachstania africana	Kazachstania	Saccharomycetaceae
											CBS 2654	yes	yes	yes	no	no	no	no	Kazachstania africana	Kazachstania	Saccharomycetaceae
											CBS 2655	yes	yes	yes	variable	no	no	no	Kazachstania africana	Kazachstania	Saccharomycetaceae
											CBS 1485	yes	yes	yes	no	no	no	no	Saccharomyces cerevisiae	Saccharomyces	Saccharomycetaceae
											CBS 2913	yes	yes	no	no	no	no	no	Naumovia castellii	Naumovia	Saccharomycetaceae
											CBS 3007	yes	yes	no	no	no	no	no	Naumovia castellii	Naumovia	Saccharomycetaceae
											CBS 3006	yes	yes	no	no	no	no	no	Naumovia castellii	Naumovia	Saccharomycetaceae
											CBS 4310	yes	yes	yes	no	no	no	no	Naumovia castellii	Naumovia	Saccharomycetaceae
											CBS 7188	yes	yes	no	no	no	no	no	Naumovia castellii	Naumovia	Saccharomycetaceae
											CBS 377	yes	yes	no	no	no	no	no	Saccharomyces uvarum	Saccharomyces	Saccharomycetaceae
											CBS 431	yes	yes	yes	no	no	no	no	Saccharomyces uvarum	Saccharomyces	Saccharomycetaceae
											CBS 8713	yes	yes	no	no	no	no	no	Saccharomyces bayanus	Saccharomyces	Saccharomycetaceae
											CBS 1505	yes	yes	no	no	no	no	no	Saccharomyces bayanus	Saccharomyces	Saccharomycetaceae
											CBS 8715	yes	yes	no	no	no	no	no	Saccharomyces bayanus	Saccharomyces	Saccharomycetaceae
											CBS 2898	yes	yes	no	no	no	no	no	Saccharomyces bayanus or pastorianus	Saccharomyces	Saccharomycetaceae
											CBS 8716	yes	yes	no	no	no	no	no	Saccharomyces bayanus	Saccharomyces	Saccharomycetaceae
											CBS 8717	yes	yes	no	no	no	no	no	Saccharomyces bayanus	Saccharomyces	Saccharomycetaceae
											CBS 1604	yes	yes	yes	no	no	no	no	Saccharomyces uvarum	Saccharomyces	Saccharomycetaceae
											CBS 1605	yes	yes	no	no	no	no	no	Saccharomyces bayanus or pastorianus	Saccharomyces	Saccharomycetaceae
											CBS 2442	yes	yes	no	no	no	no	no	Saccharomyces bayanus or pastorianus	Saccharomyces	Saccharomycetaceae
											CBS 5794	yes	yes	yes	no	no	no	no	Saccharomyces cerevisiae	Saccharomyces	Saccharomycetaceae
											CBS 5793	yes	yes	yes	no	no	no	no	Saccharomyces cerevisiae	Saccharomyces	Saccharomycetaceae
											CBS 2986	yes	yes	no	no	no	no	no	Saccharomyces bayanus or pastorianus	Saccharomyces	Saccharomycetaceae
											CBS 378	yes	yes	no	no	no	no	no	Saccharomyces bayanus	Saccharomyces	Saccharomycetaceae
											CBS 8687	yes	yes	no	no	no	no	no	Saccharomyces bayanus	Saccharomyces	Saccharomycetaceae
											CBS 424	yes	yes	no	no	no	no	no	Saccharomyces bayanus	Saccharomyces	Saccharomycetaceae
											CBS 1503	yes	yes	no	no	no	no	no	Saccharomyces pastorianus	Saccharomyces	Saccharomycetaceae
											CBS 2946	yes	yes	no	no	no	no	no	Saccharomyces uvarum	Saccharomyces	Saccharomycetaceae
											CBS 1546	yes	yes	no	no	no	no	no	Saccharomyces bayanus	Saccharomyces	Saccharomycetaceae
											CBS 1546.1	yes	yes	no	no	no	no	no	Saccharomyces bayanus	Saccharomyces	Saccharomycetaceae
											CBS 9788	yes	yes	variable	variable	no	no	no	Saccharomyces bayanus	Saccharomyces	Saccharomycetaceae
											CBS 429	yes	yes	no	no	no	no	no	Saccharomyces cerevisiae	Saccharomyces	Saccharomycetaceae
											CBS 679	yes	yes	no	no	no	no	no	Saccharomyces bayanus or pastorianus	Saccharomyces	Saccharomycetaceae
											CBS 8840	yes	variable	no	no	no	no	no	Saccharomyces kudriavzevii	Saccharomyces	Saccharomycetaceae
											CBS 1190	yes	yes	yes	no	no	no	no	Saccharomyces cerevisiae or paradoxus	Saccharomyces	Saccharomycetaceae
											CBS 2794	yes	yes	yes	yes	no	no	no	Saccharomyces cerevisiae or paradoxus	Saccharomyces	Saccharomycetaceae
											CBS 1177	yes	yes	no	no	no	no	no	Saccharomyces bayanus or pastorianus	Saccharomyces	Saccharomycetaceae
											CBS 8839	yes	yes	yes	no	no	no	no	Saccharomyces mikatae	Saccharomyces	Saccharomycetaceae
											CBS 1460	yes	yes	yes	yes	no	no	no	Saccharomyces cerevisiae or paradoxus	Saccharomyces	Saccharomycetaceae
											CBS 2271	yes	yes	yes	yes	yes	no	no	Saccharomyces cerevisiae or paradoxus	Saccharomyces	Saccharomycetaceae
											CBS 2809	yes	yes	yes	yes	variable	no	no	Saccharomyces cerevisiae or paradoxus	Saccharomyces	Saccharomycetaceae
											CBS 7045	yes	yes	yes	yes	no	no	no	Saccharomyces cerevisiae	Saccharomyces	Saccharomycetaceae
											CBS 2978	yes	yes	yes	yes	yes	no	no	Saccharomyces cerevisiae or paradoxus	Saccharomyces	Saccharomycetaceae
											CBS 4054	yes	yes	yes	yes	no	no	no	Saccharomyces cerevisiae	Saccharomyces	Saccharomycetaceae
											CBS 4903	yes	yes	yes	yes	yes	no	no	Saccharomyces cerevisiae	Saccharomyces	Saccharomycetaceae
											CBS 5635	yes	yes	yes	yes	yes	no	no	Saccharomyces cerevisiae	Saccharomyces	Saccharomycetaceae
											CBS 399	yes	yes	yes	no	no	no	no	Kazachstania unispora	Kazachstania	Saccharomycetaceae
											CBS 1543	yes	yes	yes	no	no	no	no	Kazachstania unispora	Kazachstania	Saccharomycetaceae
											CBS 1575	yes	yes	yes	no	no	no	no	Kazachstania unispora	Kazachstania	Saccharomycetaceae
											CBS 2420	yes	yes	no	no	no	no	no	Kazachstania unispora	Kazachstania	Saccharomycetaceae
											CBS 2423	yes	yes	no	no	no	no	no	Kazachstania unispora	Kazachstania	Saccharomycetaceae
											CBS 3004	yes	yes	yes	no	no	no	no	Kazachstania unispora	Kazachstania	Saccharomycetaceae
											CBS 2422	yes	yes	no	no	no	no	no	Kazachstania unispora	Kazachstania	Saccharomycetaceae
											CBS 4804	yes	yes	no	no	no	no	no	Kazachstania unispora	Kazachstania	Saccharomycetaceae
											CBS 6865	yes	yes	yes	no	no	no	no	Kazachstania servazzii	Kazachstania	Saccharomycetaceae
											CBS 7721	yes	yes	yes	yes	no	no	no	Kazachstania servazzii	Kazachstania	Saccharomycetaceae
											CBS 9918	yes	yes	no	no	no	no	no	Kazachstania aerobia	Kazachstania	Saccharomycetaceae
											CBS 685	yes	yes	no	no	no	no	no	Zygosaccharomyces bailii var. bailii	Zygosaccharomyces	Saccharomycetaceae
											CBS 2856	yes	yes	yes	yes	no	no	no	Zygosaccharomyces pseudobailii	Zygosaccharomyces	Saccharomycetaceae
											CBS 7316	yes	yes	yes	no	no	no	no	Zygosaccharomyces bailii	Zygosaccharomyces	Saccharomycetaceae
											CBS 4688	yes	yes	yes	variable	no	no	no	Zygosaccharomyces bailii var. bailii	Zygosaccharomyces	Saccharomycetaceae
											CBS 6949	yes	yes	yes	yes	no	no	no	Zygosaccharomyces bailii	Zygosaccharomyces	Saccharomycetaceae
											CBS 1254	yes	yes	yes	yes	yes	no	no	Saccharomyces cerevisiae	Saccharomyces	Saccharomycetaceae
											CBS 2166	yes	yes	yes	yes	yes	no	no	Saccharomyces cerevisiae	Saccharomyces	Saccharomycetaceae
											CBS 4887	yes	yes	yes	yes	yes	no	no	Torulaspora globosa	Torulaspora	Saccharomycetaceae
											CBS 2248	yes	yes	yes	yes	no	no	no	Naumovia castellii	Naumovia	Saccharomycetaceae
											CBS 4906	yes	yes	yes	yes	no	no	no	Naumovia castellii	Naumovia	Saccharomycetaceae
											CBS 8388	yes	yes	no	no	no	no	no	Kazachstania yakushimaensis	Kazachstania	Saccharomycetaceae
											CBS 10587	yes	yes	yes	variable	no	no	no	Kazachstania jiainicus	Kazachstania	Saccharomycetaceae
											CBS 1787	yes	yes	yes	yes	yes	no	no	Kazachstania pintolopesii	Kazachstania	Saccharomycetaceae
											CBS 2985	yes	yes	yes	yes	yes	yes	no	Kazachstania pintolopesii	Kazachstania	Saccharomycetaceae
											CBS 2675	yes	yes	yes	yes	yes	yes	no	Kazachstania heterogenica	Kazachstania	Saccharomycetaceae
											CBS 2778	yes	yes	yes	yes	yes	no	no	Kazachstania heterogenica	Kazachstania	Saccharomycetaceae
											CBS 2419	no	yes	yes	yes	yes	yes	yes	Kazachstania slooffiae	Kazachstania	Saccharomycetaceae
											CBS 2685	yes	yes	yes	yes	yes	yes	no	Kazachstania telluris	Kazachstania	Saccharomycetaceae
											CBS 2678	yes	yes	yes	yes	yes	yes	no	Kazachstania bovina	Kazachstania	Saccharomycetaceae
											CBS 2760	yes	yes	yes	yes	yes	yes	yes	Kazachstania bovina	Kazachstania	Saccharomycetaceae
											CBS 6258	yes	yes	yes	yes	yes	yes	no	Kazachstania telluris	Kazachstania	Saccharomycetaceae
											CBS 6264	yes	yes	yes	yes	yes	yes	no	Kazachstania bovina	Kazachstania	Saccharomycetaceae
											CBS 1173	yes	yes	yes	yes	yes	no	no	Saccharomyces cerevisiae or paradoxus	Saccharomyces	Saccharomycetaceae
											CBS 1235	yes	yes	yes	yes	yes	no	no	Saccharomyces cerevisiae or paradoxus	Saccharomyces	Saccharomycetaceae
											CBS 1646	yes	yes	yes	yes	yes	variable	no	Saccharomyces cerevisiae	Saccharomyces	Saccharomycetaceae
											CBS 1662	yes	yes	yes	yes	yes	no	no	Saccharomyces cerevisiae	Saccharomyces	Saccharomycetaceae
											CBS 5493	yes	yes	yes	yes	yes	no	no	Saccharomyces cerevisiae	Saccharomyces	Saccharomycetaceae
											CBS 2968	yes	yes	yes	yes	yes	no	no	Saccharomyces cerevisiae or paradoxus	Saccharomyces	Saccharomycetaceae
											CBS 5495	yes	yes	yes	yes	yes	no	no	Saccharomyces cerevisiae	Saccharomyces	Saccharomycetaceae
											CBS 4454	yes	yes	yes	yes	yes	yes	no	Saccharomyces cerevisiae or paradoxus	Saccharomyces	Saccharomycetaceae
											CBS 4456	yes	yes	yes	yes	yes	no	no	Saccharomyces cerevisiae or paradoxus	Saccharomyces	Saccharomycetaceae
											CBS 2421	yes	yes	yes	yes	no	no	no	Saccharomyces cerevisiae or paradoxus	Saccharomyces	Saccharomycetaceae
											CBS 1426	yes	yes	yes	yes	yes	no	no	Saccharomyces cerevisiae or paradoxus	Saccharomyces	Saccharomycetaceae
											CBS 8266	yes	yes	yes	yes	yes	no	no	Saccharomyces cerevisiae or paradoxus	Saccharomyces	Saccharomycetaceae
											CBS 2188	yes	yes	yes	yes	yes	no	no	Saccharomyces cerevisiae or paradoxus	Saccharomyces	Saccharomycetaceae
											CBS 1255	yes	yes	yes	yes	yes	no	no	Saccharomyces cerevisiae or paradoxus	Saccharomyces	Saccharomycetaceae
											CBS 1463	yes	yes	yes	yes	yes	no	no	Saccharomyces cerevisiae	Saccharomyces	Saccharomycetaceae
											CBS 1419	yes	yes	yes	yes	yes	no	no	Saccharomyces cerevisiae or paradoxus	Saccharomyces	Saccharomycetaceae
											CBS 1508	yes	yes	yes	yes	yes	no	no	Saccharomyces cerevisiae	Saccharomyces	Saccharomycetaceae
											CBS 1175	yes	yes	yes	yes	yes	no	no	Saccharomyces cerevisiae or paradoxus	Saccharomyces	Saccharomycetaceae
											CBS 5155	yes	yes	yes	no	no	no	no	Saccharomyces cerevisiae	Saccharomyces	Saccharomycetaceae
											CBS 1174	yes	yes	no	no	no	no	no	Saccharomyces pastorianus	Saccharomyces	Saccharomycetaceae
											CBS 1486	yes	yes	no	no	no	no	no	Saccharomyces pastorianus	Saccharomyces	Saccharomycetaceae
											CBS 1642	yes	yes	yes	no	no	no	no	Saccharomyces pasteurianus var. pasteurianus	Saccharomyces	Saccharomycetaceae
											CBS 1549	yes	yes	yes	no	no	no	no	Saccharomyces cerevisiae or paradoxus	Saccharomyces	Saccharomycetaceae
											CBS 1551	yes	yes	no	no	no	no	no	Saccharomyces bayanus or pastorianus	Saccharomyces	Saccharomycetaceae
											CBS 2954	yes	yes	no	no	no	no	no	Saccharomyces bayanus or pastorianus	Saccharomyces	Saccharomycetaceae
											CBS 1541	yes	no	no	no	no	no	no	Saccharomyces bayanus or pastorianus	Saccharomyces	Saccharomycetaceae
											CBS 7662	yes	yes	no	no	no	no	no	Kazachstania kunashirensis	Kazachstania	Saccharomycetaceae
											CBS 6731	yes	yes	yes	yes	no	no	no	Lachancea kluyveri	Lachancea	Saccharomycetaceae
											CBS 7720	yes	yes	yes	yes	no	no	no	Nakaseomyces bacillisporus	Nakaseomyces	Saccharomycetaceae
											CBS 7753	yes	yes	yes	yes	no	no	no	Nakaseomyces bacillisporus	Nakaseomyces	Saccharomycetaceae
											CBS 683	yes	yes	yes	yes	no	no	no	Kluyveromyces lactis var. lactis	Kluyveromyces	Saccharomycetaceae
											CBS 739	yes	yes	no	no	no	no	no	Kluyveromyces lactis var. lactis	Kluyveromyces	Saccharomycetaceae
											CBS 743	yes	yes	no	no	no	no	no	Kluyveromyces lactis var. lactis	Kluyveromyces	Saccharomycetaceae
											CBS 2896	yes	yes	yes	yes	no	no	no	Kluyveromyces lactis var. drosophilarum	Kluyveromyces	Saccharomycetaceae
											CBS 4627	yes	yes	yes	yes	no	no	no	Kluyveromyces lactis var. lactis	Kluyveromyces	Saccharomycetaceae
											CBS 6747	yes	yes	yes	no	no	no	no	Kluyveromyces lactis var. lactis	Kluyveromyces	Saccharomycetaceae
											CBS 4683	yes	yes	yes	yes	no	no	no	Kluyveromyces lactis var. lactis	Kluyveromyces	Saccharomycetaceae
											CBS 4574	yes	yes	yes	no	no	no	no	Kluyveromyces lactis var. lactis	Kluyveromyces	Saccharomycetaceae
											CBS 4693	yes	yes	yes	no	no	no	no	Kluyveromyces lactis var. lactis	Kluyveromyces	Saccharomycetaceae
											CBS 2877	yes	yes	yes	yes	no	no	no	Kluyveromyces lactis var. drosophilarum	Kluyveromyces	Saccharomycetaceae
											CBS 2882	yes	no	no	no	no	no	no	Kluyveromyces dobzhanskii	Kluyveromyces	Saccharomycetaceae
											CBS 762	yes	yes	yes	no	no	no	no	Kluyveromyces lactis var. lactis	Kluyveromyces	Saccharomycetaceae
											CBS 845	yes	yes	no	no	no	no	no	Kluyveromyces lactis var. lactis	Kluyveromyces	Saccharomycetaceae
											CBS 8415	yes	yes	yes	yes	no	no	no	Kluyveromyces marxianus	Kluyveromyces	Saccharomycetaceae
											CBS 1065	yes	yes	yes	no	no	no	no	Kluyveromyces lactis var. lactis	Kluyveromyces	Saccharomycetaceae
											CBS 1067	yes	yes	yes	no	no	no	no	Kluyveromyces lactis var. lactis	Kluyveromyces	Saccharomycetaceae
											CBS 2619	yes	yes	yes	yes	no	no	no	Kluyveromyces lactis var. lactis	Kluyveromyces	Saccharomycetaceae
											CBS 2620	yes	yes	yes	no	no	no	no	Kluyveromyces lactis var. lactis	Kluyveromyces	Saccharomycetaceae
											CBS 5618	yes	yes	yes	no	no	no	no	Kluyveromyces lactis var. lactis	Kluyveromyces	Saccharomycetaceae
											CBS 2621	yes	yes	yes	yes	no	no	no	Kluyveromyces lactis var. lactis	Kluyveromyces	Saccharomycetaceae
											CBS 2103	yes	yes	yes	yes	yes	no	no	Kluyveromyces lactis var. drosophilarum	Kluyveromyces	Saccharomycetaceae
											CBS 6168	yes	yes	yes	yes	no	no	no	Kluyveromyces lactis var. drosophilarum	Kluyveromyces	Saccharomycetaceae
											CBS 6170	yes	yes	yes	yes	no	no	no	Kluyveromyces lactis var. drosophilarum	Kluyveromyces	Saccharomycetaceae
											CBS 6191	yes	yes	yes	yes	no	no	no	Kluyveromyces lactis var. drosophilarum	Kluyveromyces	Saccharomycetaceae
											CBS 6172	yes	yes	yes	yes	no	no	no	Kluyveromyces lactis var. drosophilarum	Kluyveromyces	Saccharomycetaceae
											CBS 6188	yes	yes	yes	yes	no	no	no	Kluyveromyces lactis var. drosophilarum	Kluyveromyces	Saccharomycetaceae
											CBS 6169	yes	yes	yes	yes	no	no	no	Kluyveromyces lactis var. drosophilarum	Kluyveromyces	Saccharomycetaceae
											CBS 8043	yes	yes	yes	yes	no	no	no	Kluyveromyces lactis var. lactis	Kluyveromyces	Saccharomycetaceae
											CBS 834	yes	yes	yes	yes	no	no	no	Kluyveromyces marxianus	Kluyveromyces	Saccharomycetaceae
											CBS 2235	yes	yes	yes	yes	variable	no	no	Kluyveromyces marxianus	Kluyveromyces	Saccharomycetaceae
											CBS 5669	yes	yes	yes	yes	yes	yes	yes	Kluyveromyces lactis var. drosophilarum	Kluyveromyces	Saccharomycetaceae
											CBS 6433	yes	yes	yes	yes	yes	yes	yes	Kluyveromyces	Kluyveromyces	Saccharomycetaceae
											CBS 7858	yes	yes	yes	yes	yes	yes	yes	Kluyveromyces marxianus	Kluyveromyces	Saccharomycetaceae
											CBS 7894	yes	yes	yes	yes	yes	yes	no	Kluyveromyces marxianus	Kluyveromyces	Saccharomycetaceae
											CBS 7220	yes	yes	yes	yes	yes	yes	yes	Kluyveromyces	Kluyveromyces	Saccharomycetaceae
											CBS 2237	yes	yes	yes	yes	no	no	no	Kluyveromyces marxianus	Kluyveromyces	Saccharomycetaceae
											CBS 5670	yes	yes	yes	yes	yes	yes	yes	Kluyveromyces marxianus	Kluyveromyces	Saccharomycetaceae
											CBS 2104	yes	yes	yes	no	no	no	no	Kluyveromyces dobzhanskii	Kluyveromyces	Saccharomycetaceae
											CBS 8529	yes	yes	yes	no	no	no	no	Kluyveromyces dobzhanskii	Kluyveromyces	Saccharomycetaceae
											CBS 8530	yes	yes	yes	no	no	no	no	Kluyveromyces dobzhanskii	Kluyveromyces	Saccharomycetaceae
											CBS 5061	yes	yes	yes	no	no	no	no	Kluyveromyces dobzhanskii	Kluyveromyces	Saccharomycetaceae
											CBS 5062	yes	yes	no	no	no	no	no	Kluyveromyces dobzhanskii	Kluyveromyces	Saccharomycetaceae
											CBS 6076	yes	yes	yes	yes	no	no	no	Kluyveromyces lactis var. drosophilarum	Kluyveromyces	Saccharomycetaceae
											CBS 6171	yes	yes	yes	yes	no	no	no	Kluyveromyces lactis var. drosophilarum	Kluyveromyces	Saccharomycetaceae
											CBS 6189	yes	yes	yes	yes	no	no	no	Kluyveromyces lactis var. drosophilarum	Kluyveromyces	Saccharomycetaceae
											CBS 6190	yes	yes	yes	yes	no	no	no	Kluyveromyces lactis var. drosophilarum	Kluyveromyces	Saccharomycetaceae
											CBS 6167	yes	yes	yes	yes	no	no	no	Kluyveromyces lactis var. drosophilarum	Kluyveromyces	Saccharomycetaceae
											CBS 2745	yes	yes	yes	yes	no	no	no	Kluyveromyces wickerhamii	Kluyveromyces	Saccharomycetaceae
											CBS 8525	yes	yes	yes	yes	no	no	no	Kluyveromyces wickerhamii	Kluyveromyces	Saccharomycetaceae
											CBS 8526	yes	yes	yes	yes	no	no	no	Kluyveromyces wickerhamii	Kluyveromyces	Saccharomycetaceae
											CBS 4438	yes	yes	yes	no	no	no	no	Kluyveromyces aestuarii	Kluyveromyces	Saccharomycetaceae
											CBS 7767	yes	yes	yes	no	no	no	no	Kluyveromyces aestuarii	Kluyveromyces	Saccharomycetaceae
											CBS 7768	yes	yes	yes	no	no	no	no	Kluyveromyces aestuarii	Kluyveromyces	Saccharomycetaceae
											CBS 7775	yes	yes	yes	no	no	no	no	Kluyveromyces aestuarii	Kluyveromyces	Saccharomycetaceae
											CBS 7776	yes	yes	no	no	no	no	no	Kluyveromyces aestuarii	Kluyveromyces	Saccharomycetaceae
											CBS 1877	yes	yes	yes	yes	no	no	no	Lachancea thermotolerans	Lachancea	Saccharomycetaceae
											CBS 6292	yes	yes	yes	yes	no	no	no	Lachancea thermotolerans	Lachancea	Saccharomycetaceae
											CBS 4832	yes	yes	yes	yes	yes	yes	yes	Kluyveromyces	Kluyveromyces	Saccharomycetaceae
											CBS 678	yes	yes	yes	no	no	no	no	Zygosaccharomyces rouxii	Zygosaccharomyces	Saccharomycetaceae
											CBS 711	yes	yes	yes	yes	no	no	no	Zygosaccharomyces rouxii	Zygosaccharomyces	Saccharomycetaceae
											CBS 727	yes	yes	yes	no	no	no	no	Zygosaccharomyces rouxii	Zygosaccharomyces	Saccharomycetaceae
											CBS 731	yes	yes	no	no	no	no	no	Zygosaccharomyces rouxii	Zygosaccharomyces	Saccharomycetaceae
											CBS 8000	yes	yes	yes	yes	no	no	no	Zygosaccharomyces rouxii	Zygosaccharomyces	Saccharomycetaceae
											CBS 682	yes	yes	yes	yes	no	no	no	Zygosaccharomyces rouxii	Zygosaccharomyces	Saccharomycetaceae
											CBS 4021	yes	yes	yes	no	no	no	no	Zygosaccharomyces rouxii	Zygosaccharomyces	Saccharomycetaceae
											CBS 713	yes	yes	no	no	no	no	no	Zygosaccharomyces rouxii	Zygosaccharomyces	Saccharomycetaceae
											CBS 681	yes	yes	yes	yes	no	no	no	Zygosaccharomyces rouxii	Zygosaccharomyces	Saccharomycetaceae
											CBS 708	yes	yes	yes	yes	no	no	no	Zygosaccharomyces rouxii	Zygosaccharomyces	Saccharomycetaceae
											CBS 689	yes	yes	yes	yes	no	no	no	Zygosaccharomyces rouxii	Zygosaccharomyces	Saccharomycetaceae
											CBS 710	yes	yes	yes	yes	no	no	no	Zygosaccharomyces rouxii	Zygosaccharomyces	Saccharomycetaceae
											CBS 726	yes	yes	yes	no	no	no	no	Zygosaccharomyces mellis	Zygosaccharomyces	Saccharomycetaceae
											CBS 3017	yes	yes	yes	no	no	no	no	Zygosaccharomyces rouxii	Zygosaccharomyces	Saccharomycetaceae
											CBS 2752	yes	yes	yes	yes	no	no	no	Zygosaccharomyces rouxii	Zygosaccharomyces	Saccharomycetaceae
											CBS 741	yes	yes	yes	yes	no	no	no	Zygosaccharomyces rouxii	Zygosaccharomyces	Saccharomycetaceae
											CBS 7804	yes	yes	yes	yes	no	no	no	Zygosaccharomyces rouxii	Zygosaccharomyces	Saccharomycetaceae
											CBS 5715	yes	yes	yes	yes	no	no	no	Zygosaccharomyces rouxii	Zygosaccharomyces	Saccharomycetaceae
											CBS 706	yes	yes	yes	no	no	no	no	Zygosaccharomyces rouxii	Zygosaccharomyces	Saccharomycetaceae
											CBS 4633	yes	yes	yes	no	no	no	no	Zygosaccharomyces rouxii	Zygosaccharomyces	Saccharomycetaceae
											CBS 5499	yes	yes	no	no	no	no	no	Zygosaccharomyces mellis	Zygosaccharomyces	Saccharomycetaceae
											CBS 5713	yes	yes	yes	yes	no	no	no	Zygosaccharomyces rouxii	Zygosaccharomyces	Saccharomycetaceae
											CBS 4706	yes	yes	no	no	no	no	no	Zygosaccharomyces bailii var. bailii	Zygosaccharomyces	Saccharomycetaceae
											CBS 7412	yes	yes	yes	no	no	no	no	Zygosaccharomyces rouxii	Zygosaccharomyces	Saccharomycetaceae
											CBS 735	yes	yes	yes	yes	no	no	no	Zygosaccharomyces mellis	Zygosaccharomyces	Saccharomycetaceae
											CBS 742	yes	yes	yes	yes	no	no	no	Zygosaccharomyces rouxii	Zygosaccharomyces	Saccharomycetaceae
											CBS 738	yes	yes	yes	yes	no	no	no	Zygosaccharomyces mellis	Zygosaccharomyces	Saccharomycetaceae
											CBS 10364	yes	yes	yes	yes	no	no	no	Zygosaccharomyces	Zygosaccharomyces	Saccharomycetaceae
											CBS 10365	yes	yes	yes	yes	no	no	no	Zygosaccharomyces	Zygosaccharomyces	Saccharomycetaceae
											CBS 10366	yes	yes	yes	yes	no	no	no	Zygosaccharomyces	Zygosaccharomyces	Saccharomycetaceae
											CBS 748	yes	yes	no	no	no	no	no	Zygotorulaspora florentina	Zygotorulaspora	Saccharomycetaceae
											CBS 688	yes	yes	yes	no	no	no	no	Zygosaccharomyces rouxii	Zygosaccharomyces	Saccharomycetaceae
											CBS 4838	yes	yes	yes	no	no	no	no	Zygosaccharomyces rouxii	Zygosaccharomyces	Saccharomycetaceae
											CBS 137	yes	yes	no	no	no	no	no	Lachancea thermotolerans	Lachancea	Saccharomycetaceae
											CBS 5464	yes	yes	yes	no	no	no	no	Lachancea thermotolerans	Lachancea	Saccharomycetaceae
											CBS 2803	yes	yes	no	no	no	no	no	Lachancea thermotolerans	Lachancea	Saccharomycetaceae
											CBS 6430	yes	yes	yes	no	no	no	no	Lachancea waltii	Lachancea	Saccharomycetaceae
											CBS 8527	yes	yes	yes	yes	no	no	no	Lachancea waltii	Lachancea	Saccharomycetaceae
											CBS 8528	yes	yes	yes	yes	no	no	no	Lachancea waltii	Lachancea	Saccharomycetaceae
											CBS 7703	yes	yes	no	no	no	no	no	Lachancea waltii	Lachancea	Saccharomycetaceae
											CBS 5694	yes	yes	no	no	no	no	no	Torulaspora delbrueckii	Torulaspora	Saccharomycetaceae
											CBS 10888	yes	yes	no	no	no	no	no	Lachancea dasiensis	Lachancea	Saccharomycetaceae
											CBS 2860	yes	yes	yes	yes	no	no	no	Lachancea thermotolerans	Lachancea	Saccharomycetaceae
											CBS 6052	yes	yes	yes	no	no	no	no	Lachancea thermotolerans	Lachancea	Saccharomycetaceae
											CBS 6467	yes	yes	yes	yes	no	no	no	Lachancea thermotolerans	Lachancea	Saccharomycetaceae
											CBS 6340	yes	yes	yes	no	no	no	no	Lachancea thermotolerans	Lachancea	Saccharomycetaceae
											CBS 7772	yes	yes	yes	no	no	no	no	Lachancea thermotolerans	Lachancea	Saccharomycetaceae
											CBS 2917	yes	yes	yes	no	no	no	no	Lachancea thermotolerans	Lachancea	Saccharomycetaceae
											CBS 2907	yes	yes	yes	no	no	no	no	Lachancea thermotolerans	Lachancea	Saccharomycetaceae
											CBS 4728	yes	yes	yes	no	no	no	no	Lachancea thermotolerans	Lachancea	Saccharomycetaceae
											CBS 707	yes	yes	yes	yes	yes	no	no	Lachancea fermentati	Lachancea	Saccharomycetaceae
											CBS 8514	yes	yes	yes	yes	no	no	no	Lachancea fermentati	Lachancea	Saccharomycetaceae
											CBS 797	yes	yes	yes	yes	no	no	no	Lachancea fermentati	Lachancea	Saccharomycetaceae
											CBS 7446	yes	yes	yes	yes	yes	no	no	Lachancea fermentati	Lachancea	Saccharomycetaceae
											CBS 6924	yes	yes	no	no	no	no	no	Lachancea thermotolerans	Lachancea	Saccharomycetaceae
											CBS 9923	yes	yes	no	no	no	no	no	Lachancea meyersii	Lachancea	Saccharomycetaceae
											CBS 9924	yes	yes	no	no	no	no	no	Lachancea meyersii	Lachancea	Saccharomycetaceae
											CBS 9925	yes	yes	no	no	no	no	no	Lachancea meyersii	Lachancea	Saccharomycetaceae
											CBS 2861	yes	yes	yes	yes	no	no	no	Lachancea kluyveri	Lachancea	Saccharomycetaceae
											CBS 4568	yes	yes	no	no	no	no	no	Lachancea kluyveri	Lachancea	Saccharomycetaceae
											CBS 6546	yes	yes	yes	yes	yes	no	no	Lachancea kluyveri	Lachancea	Saccharomycetaceae
											CBS 6626	yes	yes	yes	yes	no	no	no	Lachancea kluyveri	Lachancea	Saccharomycetaceae
											CBS 4104	yes	yes	yes	no	no	no	no	Lachancea kluyveri	Lachancea	Saccharomycetaceae
											CBS 4566	yes	yes	yes	yes	no	no	no	Lachancea kluyveri	Lachancea	Saccharomycetaceae
											CBS 6545	yes	yes	yes	yes	yes	no	no	Lachancea kluyveri	Lachancea	Saccharomycetaceae
											CBS 4798	yes	yes	yes	yes	no	no	no	Lachancea kluyveri	Lachancea	Saccharomycetaceae
											CBS 2565	yes	yes	yes	no	no	no	no	Kazachstania lodderae	Kazachstania	Saccharomycetaceae
											CBS 6750	yes	yes	yes	no	no	no	no	Kazachstania lodderae	Kazachstania	Saccharomycetaceae
											CBS 2758	yes	yes	no	no	no	no	no	Kazachstania lodderae	Kazachstania	Saccharomycetaceae
											CBS 2759	yes	yes	no	no	no	no	no	Kazachstania lodderae	Kazachstania	Saccharomycetaceae
											CBS 2170	yes	yes	yes	yes	no	no	no	Nakaseomyces delphensis	Nakaseomyces	Saccharomycetaceae
											CBS 6284	yes	yes	yes	no	no	no	no	Tetrapisispora blattae	Tetrapisispora	Saccharomycetaceae
											CBS 6285	yes	yes	yes	no	no	no	no	Tetrapisispora blattae	Tetrapisispora	Saccharomycetaceae
											CBS 136	yes	yes	yes	yes	yes	yes	no	Kuraishia molischiana	Kuraishia	Saccharomycetaceae
											CBS 7030	yes	yes	yes	yes	yes	yes	yes	Kuraishia molischiana	Kuraishia	Saccharomycetaceae
											CBS 1993	yes	yes	yes	yes	no	no	no	Kuraishia capsulata	Kuraishia	Saccharomycetaceae
											CBS 4306	yes	yes	yes	no	no	no	no	Kuraishia capsulata	Kuraishia	Saccharomycetaceae
											CBS 8793	yes	yes	yes	yes	yes	yes	yes	Kurtzmaniella cleridarum	Kurtzmaniella	Saccharomycetaceae
											CBS 684	yes	yes	yes	yes	no	no	no	Zygosaccharomyces mellis	Zygosaccharomyces	Saccharomycetaceae
											CBS 2900	yes	yes	yes	no	no	no	no	Zygosaccharomyces lentus	Zygosaccharomyces	Saccharomycetaceae
											CBS 5681	yes	yes	no	no	no	no	no	Zygosaccharomyces bailii var. bailii	Zygosaccharomyces	Saccharomycetaceae
											CBS 3014	yes	no	no	no	no	no	no	Zygosaccharomyces lentus	Zygosaccharomyces	Saccharomycetaceae
											CBS 8517	yes	no	no	no	no	no	no	Zygosaccharomyces lentus	Zygosaccharomyces	Saccharomycetaceae
											CBS 8574	yes	no	no	no	no	no	no	Zygosaccharomyces lentus	Zygosaccharomyces	Saccharomycetaceae
											CBS 6625	yes	yes	no	no	no	no	no	Zygosaccharomyces bailii	Zygosaccharomyces	Saccharomycetaceae
											CBS 2948	yes	yes	yes	yes	no	no	no	Zygosaccharomyces bailii var. bailii	Zygosaccharomyces	Saccharomycetaceae
											CBS 6509	yes	yes	yes	no	no	no	no	Kazachstania africana	Kazachstania	Saccharomycetaceae
											CBS 396	yes	yes	yes	yes	yes	yes	yes	Kluyveromyces marxianus	Kluyveromyces	Saccharomycetaceae
											CBS 397	yes	yes	yes	yes	yes	yes	yes	Kluyveromyces marxianus	Kluyveromyces	Saccharomycetaceae
											CBS 600	yes	yes	yes	yes	yes	yes	yes	Kluyveromyces marxianus	Kluyveromyces	Saccharomycetaceae
											CBS 2079	yes	yes	yes	yes	yes	yes	no	Kluyveromyces marxianus	Kluyveromyces	Saccharomycetaceae
											CBS 1553	yes	yes	yes	yes	yes	yes	yes	Kluyveromyces marxianus	Kluyveromyces	Saccharomycetaceae
											CBS 1554	yes	yes	yes	yes	no	no	no	Kluyveromyces marxianus	Kluyveromyces	Saccharomycetaceae
											CBS 1560	yes	yes	yes	yes	yes	yes	yes	Kluyveromyces marxianus	Kluyveromyces	Saccharomycetaceae
											CBS 1620	yes	yes	yes	yes	variable	no	no	Kluyveromyces marxianus	Kluyveromyces	Saccharomycetaceae
											CBS 458	yes	yes	yes	yes	no	no	no	Kluyveromyces marxianus	Kluyveromyces	Saccharomycetaceae
											CBS 1574	yes	yes	yes	yes	yes	yes	yes	Kluyveromyces marxianus	Kluyveromyces	Saccharomycetaceae
											CBS 6556	yes	yes	yes	yes	yes	yes	yes	Kluyveromyces marxianus	Kluyveromyces	Saccharomycetaceae
											CBS 607	yes	yes	yes	yes	yes	yes	variable	Kluyveromyces marxianus	Kluyveromyces	Saccharomycetaceae
											CBS 6876	yes	yes	yes	yes	yes	yes	yes	Kluyveromyces marxianus	Kluyveromyces	Saccharomycetaceae
											CBS 745	yes	yes	yes	yes	yes	yes	yes	Kluyveromyces marxianus	Kluyveromyces	Saccharomycetaceae
											CBS 1089	yes	yes	yes	yes	yes	yes	yes	Kluyveromyces marxianus	Kluyveromyces	Saccharomycetaceae
											CBS 1555	yes	yes	yes	yes	yes	yes	yes	Kluyveromyces marxianus	Kluyveromyces	Saccharomycetaceae
											CBS 2762	yes	yes	yes	yes	yes	yes	no	Kluyveromyces marxianus	Kluyveromyces	Saccharomycetaceae
											CBS 5671	yes	yes	yes	yes	yes	yes	no	Kluyveromyces marxianus	Kluyveromyces	Saccharomycetaceae
											CBS 1797	yes	yes	yes	yes	no	no	no	Kluyveromyces lactis var. lactis	Kluyveromyces	Saccharomycetaceae
											CBS 2231	yes	yes	yes	yes	yes	yes	yes	Kluyveromyces marxianus	Kluyveromyces	Saccharomycetaceae
											CBS 1970	yes	yes	yes	yes	yes	no	no	Kluyveromyces marxianus	Kluyveromyces	Saccharomycetaceae
											CBS 5795	yes	yes	yes	yes	yes	yes	yes	Kluyveromyces marxianus	Kluyveromyces	Saccharomycetaceae
											CBS 6315	yes	yes	yes	yes	no	no	no	Kluyveromyces lactis var. lactis	Kluyveromyces	Saccharomycetaceae
											CBS 8778	yes	yes	yes	yes	yes	yes	no	Kluyveromyces nonfermentans	Kluyveromyces	Saccharomycetaceae
											CBS 8780	yes	yes	yes	yes	yes	yes	no	Kluyveromyces nonfermentans	Kluyveromyces	Saccharomycetaceae
											CBS 8779	yes	yes	yes	yes	yes	variable	no	Kluyveromyces nonfermentans	Kluyveromyces	Saccharomycetaceae
											CBS 4904	yes	yes	variable	no	no	no	no	Kluyveromyces aestuarii	Kluyveromyces	Saccharomycetaceae
											CBS 441	yes	yes	yes	yes	no	no	no	Zygosaccharomyces rouxii	Zygosaccharomyces	Saccharomycetaceae
											CBS 730	yes	yes	yes	yes	no	no	no	Zygosaccharomyces rouxii	Zygosaccharomyces	Saccharomycetaceae
											CBS 4022	yes	yes	yes	no	no	no	no	Zygosaccharomyces rouxii	Zygosaccharomyces	Saccharomycetaceae
											CBS 733	yes	yes	yes	yes	no	no	no	Zygosaccharomyces rouxii	Zygosaccharomyces	Saccharomycetaceae
											CBS 5714	yes	yes	yes	yes	no	no	no	Zygosaccharomyces rouxii	Zygosaccharomyces	Saccharomycetaceae
											CBS 4542	yes	yes	yes	no	no	no	no	Zygosaccharomyces rouxii	Zygosaccharomyces	Saccharomycetaceae
											CBS 6415	yes	yes	yes	no	no	no	no	Zygosaccharomyces rouxii	Zygosaccharomyces	Saccharomycetaceae
											CBS 5717	yes	yes	yes	yes	yes	no	no	Zygosaccharomyces rouxii	Zygosaccharomyces	Saccharomycetaceae
											CBS 5160	yes	yes	yes	yes	no	no	no	Zygosaccharomyces rouxii	Zygosaccharomyces	Saccharomycetaceae
											CBS 4508	yes	yes	yes	no	no	no	no	Zygosaccharomyces rouxii	Zygosaccharomyces	Saccharomycetaceae
											CBS 4564	yes	yes	yes	yes	no	no	no	Zygosaccharomyces rouxii	Zygosaccharomyces	Saccharomycetaceae
											CBS 1783	yes	yes	yes	no	no	no	no	Zygosaccharomyces rouxii	Zygosaccharomyces	Saccharomycetaceae
											CBS 2953	yes	yes	yes	no	no	no	no	Zygosaccharomyces rouxii	Zygosaccharomyces	Saccharomycetaceae
											CBS 4625	yes	yes	yes	yes	no	no	no	Zygosaccharomyces rouxii	Zygosaccharomyces	Saccharomycetaceae
											CBS 747	yes	yes	no	no	no	no	no	Zygosaccharomyces rouxii	Zygosaccharomyces	Saccharomycetaceae
											CBS 734	yes	yes	yes	no	no	no	no	Zygosaccharomyces rouxii	Zygosaccharomyces	Saccharomycetaceae
											CBS 1671	yes	yes	no	no	no	no	no	Zygosaccharomyces rouxii	Zygosaccharomyces	Saccharomycetaceae
											CBS 4357	yes	yes	yes	no	no	no	no	Zygosaccharomyces rouxii	Zygosaccharomyces	Saccharomycetaceae
											CBS 4545	yes	yes	yes	no	no	no	no	Zygosaccharomyces rouxii	Zygosaccharomyces	Saccharomycetaceae
											CBS 4630	yes	yes	yes	no	no	no	no	Zygosaccharomyces rouxii	Zygosaccharomyces	Saccharomycetaceae
											CBS 1639	yes	yes	no	no	no	no	no	Zygosaccharomyces rouxii	Zygosaccharomyces	Saccharomycetaceae
											CBS 5716	yes	yes	yes	no	no	no	no	Zygosaccharomyces rouxii	Zygosaccharomyces	Saccharomycetaceae
											CBS 687	yes	yes	yes	no	no	no	no	Zygosaccharomyces rouxii	Zygosaccharomyces	Saccharomycetaceae
											CBS 4634	yes	yes	yes	no	no	no	no	Zygosaccharomyces rouxii	Zygosaccharomyces	Saccharomycetaceae
											CBS 1064	yes	yes	yes	yes	no	no	no	Zygosaccharomyces rouxii	Zygosaccharomyces	Saccharomycetaceae
											CBS 4631	yes	yes	yes	no	no	no	no	Zygosaccharomyces rouxii	Zygosaccharomyces	Saccharomycetaceae
											CBS 4356	yes	yes	no	no	no	no	no	Zygosaccharomyces rouxii	Zygosaccharomyces	Saccharomycetaceae
											CBS 4632	yes	yes	yes	yes	no	no	no	Zygosaccharomyces rouxii	Zygosaccharomyces	Saccharomycetaceae
											CBS 737	yes	yes	yes	no	no	no	no	Zygosaccharomyces mellis	Zygosaccharomyces	Saccharomycetaceae
											CBS 7277	yes	yes	yes	no	no	no	no	Zygosaccharomyces mellis	Zygosaccharomyces	Saccharomycetaceae
											CBS 7308	yes	yes	yes	no	no	no	no	Zygosaccharomyces mellis	Zygosaccharomyces	Saccharomycetaceae
											CBS 749	yes	yes	yes	no	no	no	no	Zygosaccharomyces bailii var. bailii	Zygosaccharomyces	Saccharomycetaceae
											CBS 1097	yes	yes	yes	yes	no	no	no	Zygosaccharomyces bailii var. bailii	Zygosaccharomyces	Saccharomycetaceae
											CBS 1085	yes	yes	yes	no	no	no	no	Zygosaccharomyces bailii var. bailii	Zygosaccharomyces	Saccharomycetaceae
											CBS 4626	yes	yes	yes	yes	no	no	no	Zygosaccharomyces bailii var. bailii	Zygosaccharomyces	Saccharomycetaceae
											CBS 1170	yes	yes	yes	no	no	no	no	Zygosaccharomyces bailii var. bailii	Zygosaccharomyces	Saccharomycetaceae
											CBS 4691	yes	yes	yes	no	no	no	no	Zygosaccharomyces bailii var. bailii	Zygosaccharomyces	Saccharomycetaceae
											CBS 7555	yes	yes	yes	yes	no	no	no	Zygosaccharomyces bailii	Zygosaccharomyces	Saccharomycetaceae
											CBS 2852	yes	yes	yes	variable	no	no	no	Zygosaccharomyces bailii var. bailii	Zygosaccharomyces	Saccharomycetaceae
											CBS 7315	yes	yes	yes	no	no	no	no	Zygosaccharomyces bailii	Zygosaccharomyces	Saccharomycetaceae
											CBS 1082	yes	yes	variable	no	no	no	no	Zygosaccharomyces bisporus	Zygosaccharomyces	Saccharomycetaceae
											CBS 1083	yes	yes	no	no	no	no	no	Zygosaccharomyces bisporus	Zygosaccharomyces	Saccharomycetaceae
											CBS 1664	yes	yes	yes	yes	yes	no	no	Saccharomyces cerevisiae	Saccharomyces	Saccharomycetaceae
											CBS 7997	yes	yes	yes	no	no	no	no	Saccharomyces	Saccharomyces	Saccharomycetaceae
											CBS 1484	yes	yes	no	no	no	no	no	Saccharomyces pastorianus	Saccharomyces	Saccharomycetaceae
											CBS 6744	yes	yes	yes	yes	variable	no	no	Saccharomyces cerevisiae or paradoxus	Saccharomyces	Saccharomycetaceae
											CBS 2449	yes	yes	no	no	no	no	no	Zygosaccharomyces bisporus	Zygosaccharomyces	Saccharomycetaceae
											CBS 1176	yes	yes	yes	yes	yes	no	no	Saccharomyces cerevisiae or paradoxus	Saccharomyces	Saccharomycetaceae
											CBS 1392	yes	yes	yes	yes	yes	no	no	Saccharomyces cerevisiae or paradoxus	Saccharomyces	Saccharomycetaceae
											CBS 2919	yes	yes	yes	yes	no	no	no	Saccharomyces cerevisiae or paradoxus	Saccharomyces	Saccharomycetaceae
											CBS 1644	yes	yes	yes	yes	yes	no	no	Saccharomyces cerevisiae	Saccharomyces	Saccharomycetaceae
											CBS 1388	yes	yes	yes	yes	yes	no	no	Saccharomyces cerevisiae or paradoxus	Saccharomyces	Saccharomycetaceae
											CBS 1398	yes	yes	yes	yes	yes	no	no	Saccharomyces cerevisiae or paradoxus	Saccharomyces	Saccharomycetaceae
											CBS 3010	yes	yes	yes	yes	no	no	no	Kluyveromyces lactis var. drosophilarum	Kluyveromyces	Saccharomycetaceae
											CBS 1782.2	yes	yes	yes	yes	variable	no	no	Saccharomyces cerevisiae	Saccharomyces	Saccharomycetaceae
											CBS 1602	yes	yes	yes	yes	yes	no	no	Saccharomyces cerevisiae or paradoxus	Saccharomyces	Saccharomycetaceae
											CBS 1592	yes	yes	yes	yes	yes	no	no	Saccharomyces cerevisiae or paradoxus	Saccharomyces	Saccharomycetaceae
											CBS 1194	yes	yes	yes	yes	yes	no	no	Saccharomyces cerevisiae or paradoxus	Saccharomyces	Saccharomycetaceae
											CBS 1428	yes	yes	yes	yes	yes	no	no	Saccharomyces cerevisiae	Saccharomyces	Saccharomycetaceae
											CBS 2909	yes	yes	yes	yes	yes	no	no	Saccharomyces cerevisiae or paradoxus	Saccharomyces	Saccharomycetaceae
											CBS 1582	yes	yes	yes	yes	yes	no	no	Saccharomyces cerevisiae or paradoxus	Saccharomyces	Saccharomycetaceae
											CBS 6505	yes	yes	yes	yes	yes	no	no	Saccharomyces cerevisiae	Saccharomyces	Saccharomycetaceae
											CBS 3093	yes	yes	yes	yes	yes	no	no	Saccharomyces cerevisiae	Saccharomyces	Saccharomycetaceae
											CBS 7002	yes	yes	yes	yes	yes	no	no	Saccharomyces cerevisiae	Saccharomyces	Saccharomycetaceae
											CBS 4734	yes	yes	yes	yes	yes	no	no	Saccharomyces cerevisiae	Saccharomyces	Saccharomycetaceae
											CBS 6128	yes	yes	yes	yes	yes	no	no	Saccharomyces cerevisiae	Saccharomyces	Saccharomycetaceae
											CBS 1502	yes	yes	no	no	no	no	no	Saccharomyces bayanus or pastorianus	Saccharomyces	Saccharomycetaceae
											CBS 1547	yes	yes	no	no	no	no	no	Saccharomyces bayanus or pastorianus	Saccharomyces	Saccharomycetaceae
											CBS 1548	yes	yes	no	no	no	no	no	Saccharomyces bayanus or pastorianus	Saccharomyces	Saccharomycetaceae
											CBS 1550	yes	yes	no	no	no	no	no	Saccharomyces bayanus or pastorianus	Saccharomyces	Saccharomycetaceae
											CBS 6751	yes	yes	yes	yes	no	no	no	Saccharomyces cerevisiae or paradoxus	Saccharomyces	Saccharomycetaceae
											CBS 8690	yes	yes	no	no	no	no	no	Saccharomyces bayanus	Saccharomyces	Saccharomycetaceae
											CBS 8695	yes	yes	no	no	no	no	no	Saccharomyces bayanus	Saccharomyces	Saccharomycetaceae
											CBS 8718	yes	yes	no	no	no	no	no	Saccharomyces bayanus	Saccharomyces	Saccharomycetaceae
											CBS 7001	yes	yes	no	no	no	no	no	Saccharomyces uvarum	Saccharomyces	Saccharomycetaceae
											CBS 2191	yes	yes	yes	yes	yes	no	no	Saccharomyces cerevisiae or paradoxus	Saccharomyces	Saccharomycetaceae
											CBS 2943	yes	yes	no	no	no	no	no	Saccharomyces bayanus or pastorianus	Saccharomyces	Saccharomycetaceae
											CBS 1663	yes	yes	yes	yes	yes	no	no	Saccharomyces cerevisiae	Saccharomyces	Saccharomycetaceae
											CBS 6223	yes	yes	yes	yes	yes	no	no	Saccharomyces cerevisiae	Saccharomyces	Saccharomycetaceae
											CBS 1590	yes	yes	yes	yes	yes	no	no	Saccharomyces cerevisiae or paradoxus	Saccharomyces	Saccharomycetaceae
											CBS 5952	yes	yes	yes	yes	variable	no	no	Saccharomyces cerevisiae or paradoxus	Saccharomyces	Saccharomycetaceae
											CBS 1782.1	yes	yes	yes	yes	no	no	no	Saccharomyces cerevisiae	Saccharomyces	Saccharomycetaceae
											CBS 1608	yes	yes	no	no	no	no	no	Saccharomyces bayanus or pastorianus	Saccharomyces	Saccharomycetaceae
											CBS 1641	yes	yes	yes	no	no	no	no	Saccharomyces bayanus	Saccharomyces	Saccharomycetaceae
											CBS 2945	yes	yes	no	no	no	no	no	Saccharomyces bayanus or pastorianus	Saccharomyces	Saccharomycetaceae
											CBS 1660	yes	yes	yes	yes	yes	no	no	Saccharomyces cerevisiae	Saccharomyces	Saccharomycetaceae
											CBS 1586	yes	yes	yes	yes	yes	no	no	Saccharomyces cerevisiae or paradoxus	Saccharomyces	Saccharomycetaceae
											CBS 2812	yes	yes	yes	yes	variable	no	no	Saccharomyces cerevisiae or paradoxus	Saccharomyces	Saccharomycetaceae
											CBS 2973	yes	yes	yes	yes	yes	no	no	Saccharomyces cerevisiae	Saccharomyces	Saccharomycetaceae
											CBS 8049	yes	yes	yes	yes	yes	variable	no	Saccharomyces cerevisiae or paradoxus	Saccharomyces	Saccharomycetaceae
											CBS 1394	yes	yes	yes	yes	yes	no	no	Saccharomyces cerevisiae or paradoxus	Saccharomyces	Saccharomycetaceae
											CBS 8292	yes	yes	yes	yes	yes	no	no	Saccharomyces cerevisiae or paradoxus	Saccharomyces	Saccharomycetaceae
											CBS 2925	yes	yes	no	no	no	no	no	Torulaspora delbrueckii	Torulaspora	Saccharomycetaceae
											CBS 6142	yes	no	no	no	no	no	no	Torulaspora microellipsoides	Torulaspora	Saccharomycetaceae
											CBS 6641	yes	no	no	no	no	no	no	Torulaspora microellipsoides	Torulaspora	Saccharomycetaceae
											CBS 6762	yes	yes	no	no	no	no	no	Torulaspora microellipsoides	Torulaspora	Saccharomycetaceae
											CBS 6553	yes	yes	no	no	no	no	no	Kazachstania unispora	Kazachstania	Saccharomycetaceae
											CBS 2855	yes	yes	yes	yes	no	no	no	Zygosaccharomyces bailii var. bailii	Zygosaccharomyces	Saccharomycetaceae
											CBS 8516	yes	no	no	no	no	no	no	Zygosaccharomyces lentus	Zygosaccharomyces	Saccharomycetaceae
											CBS 7901	yes	yes	no	no	no	no	no	Kazachstania exigua	Kazachstania	Saccharomycetaceae
											CBS 2950	yes	yes	no	no	no	no	no	Lachancea cidri	Lachancea	Saccharomycetaceae
											CBS 2951	yes	yes	no	no	no	no	no	Lachancea cidri	Lachancea	Saccharomycetaceae
											CBS 5666	yes	yes	no	no	no	no	no	Lachancea cidri	Lachancea	Saccharomycetaceae
											CBS 4686	yes	yes	yes	yes	no	no	no	Lachancea fermentati	Lachancea	Saccharomycetaceae
											CBS 6544	yes	yes	yes	yes	yes	no	no	Lachancea fermentati	Lachancea	Saccharomycetaceae
											CBS 6772	yes	yes	yes	yes	yes	no	no	Lachancea fermentati	Lachancea	Saccharomycetaceae
											CBS 4686.1	yes	yes	yes	yes	no	no	no	Lachancea fermentati	Lachancea	Saccharomycetaceae
											CBS 7005	yes	yes	yes	yes	yes	no	no	Lachancea fermentati	Lachancea	Saccharomycetaceae
											CBS 6711	yes	yes	yes	yes	yes	no	no	Lachancea fermentati	Lachancea	Saccharomycetaceae
											CBS 7004	yes	yes	yes	yes	no	no	no	Lachancea fermentati	Lachancea	Saccharomycetaceae
											CBS 7445	yes	yes	yes	yes	yes	yes	no	Lachancea fermentati	Lachancea	Saccharomycetaceae
											CBS 2657	yes	yes	no	no	no	no	no	Vanderwaltozyma polyspora	Vanderwaltozyma	Saccharomycetaceae
											CBS 3020	yes	yes	no	no	no	no	no	Zygotorulaspora florentina	Zygotorulaspora	Saccharomycetaceae
											CBS 6078	yes	yes	no	no	no	no	no	Zygotorulaspora florentina	Zygotorulaspora	Saccharomycetaceae
											CBS 6080	yes	yes	yes	no	no	no	no	Zygotorulaspora florentina	Zygotorulaspora	Saccharomycetaceae
											CBS 6081	yes	yes	no	no	no	no	no	Zygotorulaspora florentina	Zygotorulaspora	Saccharomycetaceae
											CBS 6771	yes	yes	no	no	no	no	no	Zygotorulaspora florentina	Zygotorulaspora	Saccharomycetaceae
											CBS 6601	yes	yes	no	no	no	no	no	Zygotorulaspora florentina	Zygotorulaspora	Saccharomycetaceae
											CBS 6602	yes	yes	no	no	no	no	no	Zygotorulaspora florentina	Zygotorulaspora	Saccharomycetaceae
											CBS 6682	yes	yes	no	no	no	no	no	Zygotorulaspora florentina	Zygotorulaspora	Saccharomycetaceae
											CBS 6773	yes	yes	no	no	no	no	no	Zygotorulaspora florentina	Zygotorulaspora	Saccharomycetaceae
											CBS 6761	yes	yes	no	no	no	no	no	Zygotorulaspora florentina	Zygotorulaspora	Saccharomycetaceae
											CBS 6758	yes	yes	no	no	no	no	no	Zygotorulaspora florentina	Zygotorulaspora	Saccharomycetaceae
											CBS 4219	yes	no	no	no	no	no	no	Zygotorulaspora mrakii	Zygotorulaspora	Saccharomycetaceae
											CBS 1384	yes	yes	yes	yes	yes	no	no	Saccharomyces cerevisiae or paradoxus	Saccharomyces	Saccharomycetaceae
											CBS 8267	yes	yes	yes	yes	yes	no	no	Saccharomyces cerevisiae or paradoxus	Saccharomyces	Saccharomycetaceae
											CBS 4417	yes	yes	yes	no	no	no	no	Tetrapisispora phaffii	Tetrapisispora	Saccharomycetaceae
											CBS 8762	yes	yes	yes	no	no	no	no	Tetrapisispora iriomotensis	Tetrapisispora	Saccharomycetaceae
											CBS 8763	yes	yes	no	no	no	no	no	Tetrapisispora nanseiensis	Tetrapisispora	Saccharomycetaceae
											CBS 8764	yes	yes	no	no	no	no	no	Tetrapisispora nanseiensis	Tetrapisispora	Saccharomycetaceae
											CBS 8765	yes	yes	no	no	no	no	no	Tetrapisispora arboricola	Tetrapisispora	Saccharomycetaceae
											CBS 8766	yes	yes	yes	no	no	no	no	Tetrapisispora arboricola	Tetrapisispora	Saccharomycetaceae
											CBS 8767	yes	yes	yes	no	no	no	no	Tetrapisispora arboricola	Tetrapisispora	Saccharomycetaceae
											CBS 10586	yes	no	no	no	no	no	no	Tetrapisispora taiwanensis	Tetrapisispora	Saccharomycetaceae
											CBS 2970	yes	yes	yes	yes	yes	no	no	Saccharomyces cerevisiae or paradoxus	Saccharomyces	Saccharomycetaceae
											CBS 2656	yes	yes	yes	no	no	no	no	Vanderwaltozyma polyspora	Vanderwaltozyma	Saccharomycetaceae
											CBS 6899	yes	yes	yes	no	no	no	no	Vanderwaltozyma polyspora	Vanderwaltozyma	Saccharomycetaceae
											CBS 2906	yes	yes	no	no	no	no	no	Saccharomyces bayanus or pastorianus	Saccharomyces	Saccharomycetaceae

## Sheet: Ascos_unclassified_Saccharo
														Strain ID	25	30	35	37	40	42	45	Species name	Genus
														CBS 52	yes	yes	no	no	no	no	no	Candida lactis-condensi	Candida
														CBS 2633	yes	yes	yes	no	no	no	no	Candida lactis-condensi	Candida
														CBS 7746	yes	yes	yes	no	no	no	no	Candida lactis-condensi	Candida
														CBS 53	yes	yes	no	no	no	no	no	Candida lactis-condensi	Candida
														CBS 157	yes	no	no	no	no	no	no	Candida stellata	Candida
														CBS 843	yes	yes	no	no	no	no	no	Starmerella bacillaris	Candida
														CBS 1713	yes	yes	yes	no	no	no	no	Starmerella bacillaris	Candida
														CBS 6100	yes	yes	no	no	no	no	no	Candida zemplinina	Candida
														CBS 2649	yes	yes	yes	no	no	no	no	Candida zemplinina	Candida
														CBS 2799	yes	yes	yes	no	no	no	no	Candida zemplinina	Candida
														CBS 4729	yes	yes	no	no	no	no	no	Candida zemplinina	Candida
														CBS 12094	yes	yes	yes	no	no	no	no	Candida sirachaensis	Candida
														CBS 1750	yes	yes	yes	no	no	no	no	Candida etchellsii	Candida
														CBS 3094	yes	yes	no	no	no	no	no	Candida etchellsii	Candida
														CBS 5008	yes	yes	yes	no	no	no	no	Candida etchellsii	Candida
														CBS 8147	yes	yes	no	no	no	no	no	Candida etchellsii	Candida
														CBS 5240	yes	no	no	no	no	no	no	Candida etchellsii	Candida
														CBS 1751	yes	yes	yes	no	no	no	no	Candida etchellsii	Candida
														CBS 2854	yes	yes	no	no	no	no	no	Candida etchellsii	Candida
														CBS 4352	yes	yes	yes	no	no	no	no	Candida etchellsii	Candida
														CBS 2853	yes	yes	yes	no	no	no	no	Candida etchellsii	Candida
														CBS 2987	yes	yes	yes	no	no	no	no	Candida etchellsii	Candida
														CBS 2222	yes	yes	no	no	no	no	no	Candida apicola	Candida
														CBS 8413	yes	variable	no	no	no	no	no	Candida apicola	Candida
														CBS 2650	yes	yes	yes	no	no	no	no	Candida apicola	Candida
														CBS 2868	yes	yes	yes	yes	no	no	no	Candida apicola	Candida
														CBS 2869	yes	yes	yes	no	no	no	no	Candida apicola	Candida
														CBS 4078	yes	yes	no	no	no	no	no	Candida apicola	Candida
														CBS 6363	yes	yes	yes	no	no	no	no	Candida apicola	Candida
														CBS 4353	yes	yes	no	no	no	no	no	Candida	Candida
														CBS 5710	yes	yes	no	no	no	no	no	Candida apicola	Candida
														CBS 6366	yes	yes	no	no	no	no	no	Candida apicola	Candida
														CBS 6009	yes	yes	no	no	no	no	no	Starmerella bombicola	Starmerella
														CBS 8451	yes	yes	no	no	no	no	no	Starmerella bombicola	Starmerella
														CBS 7267	yes	yes	no	no	no	no	no	Starmerella bombicola	Starmerella
														CBS 7289	yes	yes	yes	no	no	no	no	Candida floricola	Candida
														CBS 7290	yes	yes	yes	no	no	no	no	Candida floricola	Candida
														CBS 8795	yes	yes	yes	variable	no	no	no	Candida powellii	Candida
														CBS 8550	yes	yes	yes	yes	yes	yes	no	Candida batistae	Candida
														CBS 54	yes	yes	yes	no	no	no	no	Candida lactis-condensi	Candida
														CBS 156	yes	yes	no	no	no	no	no	Candida gropengiesseri	Candida
														CBS 166	yes	yes	yes	yes	no	no	no	Candida magnoliae	Candida
														CBS 2800	yes	yes	no	no	no	no	no	Candida magnoliae	Candida
														CBS 2250	yes	yes	yes	yes	no	no	no	Candida magnoliae	Candida
														CBS 2674	yes	yes	variable	no	no	no	no	Candida apis	Candida
														CBS 5659	yes	yes	yes	no	no	no	no	Candida magnoliae	Candida
														CBS 6396	yes	yes	yes	no	no	no	no	Candida magnoliae	Candida
														CBS 6870	yes	yes	yes	yes	yes	variable	no	Candida geochares	Candida
														CBS 7318	yes	yes	yes	yes	no	no	no	Candida vaccinii	Candida
														CBS 8794	yes	yes	no	no	no	no	no	Candida tilneyi	Candida
														CBS 2798	yes	yes	yes	yes	yes	no	no	Candida magnoliae	Candida
														CBS 6425	yes	yes	yes	yes	no	no	no	Candida magnoliae	Candida
														CBS 6424	yes	yes	yes	yes	yes	no	no	Candida magnoliae	Candida
														CBS 6201	yes	yes	yes	yes	yes	no	no	Candida magnoliae	Candida
														CBS 7444	yes	yes	yes	yes	no	no	no	Candida apicola
														CBS 8768	yes	yes	yes	yes	no	no	no	Candida sorbosivorans	Candida
														CBS 7074	yes	yes	yes	yes	yes	no	no	Candida gropengiesseri	Candida
														CBS 6387	yes	yes	yes	yes	no	no	no	Candida gropengiesseri	Candida
														CBS 2121	yes	yes	yes	yes	no	no	no	Candida sorboxylosa	Candida
														CBS 8570	yes	yes	yes	yes	no	no	no	Candida	Candida
														CBS 8571	yes	yes	yes	no	no	no	no	Candida	Candida
														CBS 6378	yes	yes	yes	no	no	no	no	Candida sorboxylosa	Candida
														CBS 6878	yes	yes	yes	yes	no	no	no	Candida	Candida
														CBS 8579	yes	yes	yes	yes	no	no	no	Candida	Candida
														CBS 6036	yes	yes	yes	yes	yes	no	no	Candida insectalens	Candida
														CBS 599	yes	yes	no	no	no	no	no	Yarrowia lipolytica	Yarrowia
														CBS 2078	yes	yes	no	no	no	no	no	Yarrowia lipolytica	Yarrowia
														CBS 7033	yes	yes	yes	no	no	no	no	Yarrowia lipolytica	Yarrowia
														CBS 2787	yes	yes	yes	no	no	no	no	Yarrowia lipolytica	Yarrowia
														CBS 6660	yes	yes	yes	no	no	no	no	Yarrowia lipolytica	Yarrowia
														CBS 2072	yes	yes	yes	no	no	no	no	Yarrowia lipolytica	Yarrowia
														CBS 2073	yes	yes	yes	no	no	no	no	Yarrowia lipolytica	Yarrowia
														CBS 2074	yes	yes	yes	no	no	no	no	Yarrowia lipolytica	Yarrowia
														CBS 2075	yes	yes	yes	no	no	no	no	Yarrowia lipolytica	Yarrowia
														CBS 6012	yes	yes	yes	no	no	no	no	Yarrowia lipolytica	Yarrowia
														CBS 7311	yes	yes	yes	no	no	no	no	Yarrowia lipolytica	Yarrowia
														CBS 6035	yes	yes	no	no	no	no	no	Candida torresii	Candida
														CBS 7133	yes	yes	variable	no	no	no	no	Yarrowia lipolytica	Yarrowia
														CBS 5570	yes	yes	no	no	no	no	no	Yarrowia lipolytica	Yarrowia
														CBS 6124.1	yes	yes	no	no	no	no	no	Yarrowia lipolytica	Yarrowia
														CBS 6124	yes	yes	yes	no	no	no	no	Yarrowia lipolytica	Yarrowia
														CBS 6124.2	yes	yes	yes	no	no	no	no	Yarrowia lipolytica	Yarrowia
														CBS 6125	yes	yes	no	no	no	no	no	Yarrowia lipolytica	Yarrowia
														CBS 5919	yes	yes	no	no	no	no	no	Yarrowia lipolytica	Yarrowia
														CBS 6614	yes	yes	yes	no	no	no	no	Yarrowia lipolytica	Yarrowia
														CBS 7034	yes	yes	yes	no	no	no	no	Yarrowia lipolytica	Yarrowia
														CBS 7326	yes	yes	yes	no	no	no	no	Yarrowia lipolytica	Yarrowia
														CBS 6114	yes	yes	yes	no	no	no	no	Yarrowia lipolytica	Yarrowia
														CBS 6659	yes	yes	yes	no	no	no	no	Yarrowia lipolytica	Yarrowia
														CBS 6303	yes	yes	yes	no	no	no	no	Yarrowia lipolytica	Yarrowia
														CBS 6317	yes	yes	no	no	no	no	no	Yarrowia lipolytica	Yarrowia
														CBS 7504	yes	yes	yes	no	no	no	no	Yarrowia lipolytica	Yarrowia
														CBS 6331	yes	yes	yes	no	no	no	no	Yarrowia lipolytica	Yarrowia
														CBS 7312	yes	yes	yes	no	no	no	no	Yarrowia lipolytica	Yarrowia
														CBS 8108	yes	yes	yes	no	no	no	no	Yarrowia lipolytica	Yarrowia
														CBS 2070	yes	yes	yes	no	no	no	no	Yarrowia lipolytica	Yarrowia
														CBS 5589	yes	yes	yes	no	no	no	no	Yarrowia lipolytica	Yarrowia
														CBS 2071	yes	yes	no	no	no	no	no	Yarrowia deformans	Candida
														CBS 4855	yes	yes	no	no	no	no	no	Candida hollandica	Candida
														CBS 10407	yes	yes	yes	yes	no	no	no	Candida phangngaensis	Candida
														CBS 8586	yes	yes	no	no	no	no	no	Candida eppingiae	Candida
														CBS 5604	yes	yes	yes	no	no	no	no	Candida incommunis	Candida
														CBS 9363	yes	yes	variable	no	no	no	no	Candida	Candida
														CBS 110	yes	yes	yes	yes	no	no	no	Wickerhamomyces anomalus	Wickerhamomyces
														CBS 1981	yes	yes	yes	no	no	no	no	Wickerhamomyces anomalus	Wickerhamomyces
														CBS 1684	yes	yes	no	no	no	no	no	Wickerhamomyces anomalus	Wickerhamomyces
														CBS 1666	yes	yes	no	no	no	no	no	Wickerhamomyces anomalus	Wickerhamomyces
														CBS 4044	yes	yes	yes	yes	yes	no	no	Pachysolen tannophilus	Pachysolen
														CBS 111	yes	yes	yes	no	no	no	no	Wickerhamomyces ciferrii	Wickerhamomyces
														CBS 1990	yes	yes	no	no	no	no	no	Wickerhamomyces ciferrii	Wickerhamomyces
														CBS 1710	yes	yes	no	no	no	no	no	Wickerhamomyces ciferrii	Wickerhamomyces
														CBS 6095	yes	yes	no	no	no	no	no	Wickerhamomyces ciferrii	Wickerhamomyces
														CBS 6269	yes	yes	yes	yes	no	no	no	Candida silvicultrix	Candida
														CBS 10408	yes	yes	yes	yes	no	no	no	Wickerhamomyces edaphicus	Wickerhamomyces
														CBS 247	yes	yes	yes	no	no	no	no	Wickerhamomyces anomalus	Wickerhamomyces
														CBS 248	yes	yes	yes	no	no	no	no	Wickerhamomyces anomalus	Wickerhamomyces
														CBS 249	yes	yes	no	no	no	no	no	Wickerhamomyces anomalus	Wickerhamomyces
														CBS 259	yes	yes	yes	no	no	no	no	Wickerhamomyces anomalus	Wickerhamomyces
														CBS 260	yes	yes	yes	no	no	no	no	Wickerhamomyces anomalus	Wickerhamomyces
														CBS 605	yes	yes	yes	no	no	no	no	Wickerhamomyces anomalus	Wickerhamomyces
														CBS 2576	yes	yes	yes	no	no	no	no	Wickerhamomyces anomalus	Wickerhamomyces
														CBS 442	yes	yes	yes	no	no	no	no	Wickerhamomyces anomalus	Wickerhamomyces
														CBS 1978	yes	yes	yes	no	no	no	no	Wickerhamomyces anomalus	Wickerhamomyces
														CBS 1989	yes	yes	yes	no	no	no	no	Wickerhamomyces anomalus	Wickerhamomyces
														CBS 2009	yes	yes	no	no	no	no	no	Schwanniomyces pseudopolymorphus	Schwanniomyces
														CBS 5769	yes	yes	no	no	no	no	no	Barnettozyma californica	Barnettozyma
														CBS 6866	yes	yes	yes	yes	no	no	no	Wickerhamomyces anomalus	Wickerhamomyces
														CBS 1984	yes	yes	yes	no	no	no	no	Wickerhamomyces anomalus	Wickerhamomyces
														CBS 1774	yes	yes	yes	no	no	no	no	Wickerhamomyces anomalus	Wickerhamomyces
														CBS 1982	yes	yes	yes	no	no	no	no	Wickerhamomyces anomalus	Wickerhamomyces
														CBS 8345	yes	yes	yes	yes	no	no	no	Wickerhamomyces anomalus	Wickerhamomyces
														CBS 606	yes	yes	yes	yes	no	no	no	Wickerhamomyces anomalus	Wickerhamomyces
														CBS 250	yes	yes	yes	no	no	no	no	Wickerhamomyces anomalus	Wickerhamomyces
														CBS 1772	yes	yes	yes	no	no	no	no	Wickerhamomyces anomalus	Wickerhamomyces
														CBS 8125	yes	yes	yes	yes	no	no	no	Wickerhamomyces anomalus	Wickerhamomyces
														CBS 1773	yes	yes	yes	no	no	no	no	Wickerhamomyces anomalus	Wickerhamomyces
														CBS 1986	yes	yes	no	no	no	no	no	Wickerhamomyces anomalus	Wickerhamomyces
														CBS 261	yes	yes	yes	no	no	no	no	Wickerhamomyces anomalus	Wickerhamomyces
														CBS 1979	yes	yes	yes	variable	no	no	no	Wickerhamomyces anomalus	Wickerhamomyces
														CBS 2870	yes	yes	yes	no	no	no	no	Wickerhamomyces anomalus	Wickerhamomyces
														CBS 257	yes	yes	yes	no	no	no	no	Wickerhamomyces anomalus	Wickerhamomyces
														CBS 263	yes	yes	no	no	no	no	no	Wickerhamomyces anomalus	Wickerhamomyces
														CBS 7338	yes	yes	yes	yes	no	no	no	Wickerhamomyces anomalus	Wickerhamomyces
														CBS 256	yes	yes	yes	yes	no	no	no	Wickerhamomyces anomalus	Wickerhamomyces
														CBS 262	yes	yes	yes	no	no	no	no	Wickerhamomyces anomalus	Wickerhamomyces
														CBS 1667	yes	yes	yes	no	no	no	no	Wickerhamomyces anomalus	Wickerhamomyces
														CBS 1775	yes	yes	yes	variable	no	no	no	Wickerhamomyces anomalus	Wickerhamomyces
														CBS 1980	yes	yes	yes	no	no	no	no	Wickerhamomyces anomalus	Wickerhamomyces
														CBS 1991	yes	yes	no	no	no	no	no	Wickerhamomyces ciferrii	Wickerhamomyces
														CBS 8021	yes	yes	yes	yes	no	no	no	Wickerhamomyces anomalus	Wickerhamomyces
														CBS 8595	yes	yes	yes	yes	no	no	no	Wickerhamomyces subpelliculosus	Wickerhamomyces
														CBS 1985	yes	yes	no	no	no	no	no	Wickerhamomyces anomalus	Wickerhamomyces
														CBS 5986	yes	yes	no	no	no	no	no	Wickerhamomyces sydowiorum	Wickerhamomyces
														CBS 5987	yes	yes	no	no	no	no	no	Wickerhamomyces sydowiorum	Wickerhamomyces
														CBS 5995	yes	yes	no	no	no	no	no	Wickerhamomyces sydowiorum	Wickerhamomyces
														CBS 6152	yes	yes	yes	no	no	no	no	Wickerhamomyces sydowiorum	Wickerhamomyces
														CBS 6153	yes	yes	no	no	no	no	no	Wickerhamomyces sydowiorum	Wickerhamomyces
														CBS 7276	yes	yes	yes	no	no	no	no	Wickerhamomyces sydowiorum	Wickerhamomyces
														CBS 5996	yes	yes	no	no	no	no	no	Wickerhamomyces ciferrii	Wickerhamomyces
														CBS 6096	yes	yes	yes	no	no	no	no	Wickerhamomyces ciferrii	Wickerhamomyces
														CBS 6695	yes	yes	no	no	no	no	no	Wickerhamomyces lynferdii	Wickerhamomyces
														CBS 5702	yes	yes	yes	yes	no	no	no	Wickerhamomyces anomalus	Wickerhamomyces
														CBS 113	yes	yes	yes	no	no	no	no	Wickerhamomyces anomalus	Wickerhamomyces
														CBS 1683	yes	yes	yes	no	no	no	no	Wickerhamomyces anomalus	Wickerhamomyces
														CBS 115	yes	yes	yes	yes	no	no	no	Wickerhamomyces subpelliculosus	Wickerhamomyces
														CBS 1996	yes	yes	yes	variable	no	no	no	Wickerhamomyces subpelliculosus	Wickerhamomyces
														CBS 8344	yes	yes	yes	yes	yes	no	no	Wickerhamomyces subpelliculosus	Wickerhamomyces
														CBS 5767	yes	yes	yes	yes	no	no	no	Wickerhamomyces subpelliculosus	Wickerhamomyces
														CBS 1998	yes	yes	yes	yes	yes	no	no	Wickerhamomyces subpelliculosus	Wickerhamomyces
														CBS 5933	yes	yes	yes	no	no	no	no	Wickerhamomyces subpelliculosus	Wickerhamomyces
														CBS 7164	yes	yes	yes	yes	yes	no	no	Wickerhamomyces subpelliculosus	Wickerhamomyces
														CBS 1686	yes	yes	yes	yes	no	no	no	Wickerhamomyces anomalus	Wickerhamomyces
														CBS 1900	yes	no	no	no	no	no	no	Wickerhamomyces chambardii	Wickerhamomyces
														CBS 8802	yes	yes	no	no	no	no	no	Candida ponderosae	Candida
														CBS 6162	yes	yes	yes	no	no	no	no	Candida	Candida
														CBS 6163	yes	yes	no	no	no	no	no	Candida	Candida
														CBS 1951	yes	yes	yes	no	no	no	no	Candida odintsovae	Candida
														CBS 5357	yes	yes	yes	yes	no	no	no	Candida odintsovae	Candida
														CBS 6195	yes	yes	yes	yes	no	no	no	Candida odintsovae	Candida
														CBS 6196	yes	yes	yes	yes	no	no	no	Candida odintsovae	Candida
														CBS 6197	yes	yes	yes	yes	no	no	no	Candida odintsovae	Candida
														CBS 6198	yes	yes	yes	yes	no	no	no	Candida odintsovae	Candida
														CBS 6199	yes	yes	yes	no	no	no	no	Candida odintsovae	Candida
														CBS 6797	yes	yes	yes	yes	yes	yes	no	Wickerhamomyces rabaulensis	Wickerhamomyces
														CBS 6908	yes	yes	yes	yes	yes	yes	no	Wickerhamomyces rabaulensis	Wickerhamomyces
														CBS 6341	yes	yes	no	no	no	no	no	Wickerhamomyces mucosus	Wickerhamomyces
														CBS 6884	yes	no	no	no	no	no	no	Wickerhamomyces mucosus	Wickerhamomyces
														CBS 7208	yes	yes	yes	no	no	no	no	Wickerhamomyces hampshirensis	Wickerhamomyces
														CBS 1705	yes	yes	yes	yes	no	no	no	Wickerhamomyces silvicola	Wickerhamomyces
														CBS 8670	yes	yes	yes	yes	yes	no	no	Candida ulmi	Candida
														CBS 1908	yes	yes	no	no	no	no	no	Candida solani	Candida
														CBS 2303	yes	yes	yes	no	no	no	no	Candida solani	Candida
														CBS 2887	yes	yes	yes	variable	no	no	no	Wickerhamomyces pijperi	Wickerhamomyces
														CBS 8556	yes	yes	yes	no	no	no	no	Wickerhamomyces pijperi	Wickerhamomyces
														CBS 8562	yes	yes	no	no	no	no	no	Wickerhamomyces pijperi	Wickerhamomyces
														CBS 8606	yes	yes	no	no	no	no	no	Candida	Candida
														CBS 8563	yes	yes	yes	no	no	no	no	Wickerhamomyces pijperi	Wickerhamomyces
														CBS 8539	yes	yes	yes	no	no	no	no	Wickerhamomyces pijperi	Wickerhamomyces
														CBS 8565	yes	yes	no	no	no	no	no	Wickerhamomyces chaumierensis	Wickerhamomyces
														CBS 8566	yes	yes	yes	yes	no	no	no	Candida	Candida
														CBS 5300	yes	yes	yes	yes	no	no	no	Wickerhamomyces canadensis	Wickerhamomyces
														CBS 10591	yes	yes	no	no	no	no	no	Candida jianshihensis	Candida
														CBS 114	yes	no	no	no	no	no	no	Cyberlindnera saturnus	Lindnera
														CBS 255	yes	yes	yes	no	no	no	no	Cyberlindnera suaveolens	Lindnera
														CBS 258	yes	yes	no	no	no	no	no	Cyberlindnera saturnus	Lindnera
														CBS 5761	yes	yes	no	no	no	no	no	Cyberlindnera saturnus	Lindnera
														CBS 254	yes	yes	no	no	no	no	no	Cyberlindnera saturnus	Lindnera
														CBS 2564	yes	yes	no	no	no	no	no	Cyberlindnera saturnus	Lindnera
														CBS 2876	yes	yes	no	no	no	no	no	Lindnera saturnus
														CBS 1994	yes	yes	no	no	no	no	no	Cyberlindnera saturnus	Lindnera
														CBS 7192	yes	yes	yes	no	no	no	no	Cyberlindnera saturnus	Lindnera
														CBS 7843	yes	yes	no	no	no	no	no	Cyberlindnera mrakii	Lindnera
														CBS 6291	yes	yes	no	no	no	no	no	Cyberlindnera saturnus	Lindnera
														CBS 9335	yes	yes	variable	no	no	no	no	Candida	Candida
														CBS 9362	yes	yes	variable	no	no	no	no	Williopsis	Williopsis
														CBS 5260	yes	yes	no	no	no	no	no	Cyberlindnera saturnus	Lindnera
														CBS 6342	yes	yes	yes	yes	no	no	no	Cyberlindnera sargentensis	Lindnera
														CBS 2895	yes	no	no	no	no	no	no	Candida vartiovaarae	Candida
														CBS 4289	yes	yes	no	no	no	no	no	Candida vartiovaarae	Candida
														CBS 4290	yes	no	no	no	no	no	no	Candida vartiovaarae	Candida
														CBS 6720	yes	yes	no	no	no	no	no	Candida vartiovaarae	Candida
														CBS 6464	yes	yes	no	no	no	no	no	Wickerhamomyces anomalus	Wickerhamomyces
														CBS 4730	yes	no	no	no	no	no	no	Candida vartiovaarae	Candida
														CBS 8557	yes	yes	no	no	no	no	no	Cyberlindnera lachancei	Lindnera
														CBS 8559	yes	yes	no	no	no	no	no	Cyberlindnera lachancei	Lindnera
														CBS 8558	yes	yes	no	no	no	no	no	Cyberlindnera lachancei	Lindnera
														CBS 1784	yes	yes	no	no	no	no	no	Cyberlindnera misumaiensis	Lindnera
														CBS 4148	yes	yes	no	no	no	no	no	Cyberlindnera misumaiensis	Lindnera
														CBS 4149	yes	yes	no	no	no	no	no	Cyberlindnera misumaiensis	Lindnera
														CBS 8549	yes	no	no	no	no	no	no	Cyberlindnera misumaiensis	Lindnera
														CBS 8062	yes	no	no	no	no	no	no	Cyberlindnera misumaiensis	Lindnera
														CBS 5303	yes	yes	no	no	no	no	no	Candida	Candida
														CBS 5308	yes	yes	no	no	no	no	no	Candida solani	Candida
														CBS 6259	yes	yes	no	no	no	no	no	Candida	Candida
														CBS 1969	yes	yes	no	no	no	no	no	Candida maritima	Candida
														CBS 4606	yes	yes	no	no	no	no	no	Candida maritima	Candida
														CBS 6069	yes	no	no	no	no	no	no	Candida maritima	Candida
														CBS 5107	yes	yes	no	no	no	no	no	Candida maritima	Candida
														CBS 8176	yes	yes	no	no	no	no	no	Candida maritima	Candida
														CBS 5645	yes	yes	yes	no	no	no	no	Cyberlindnera americana	Lindnera
														CBS 8675	yes	yes	yes	yes	no	no	no	Candida mycetangii	Candida
														CBS 5481	yes	yes	yes	yes	yes	yes	no	Cyberlindnera fabianii	Lindnera
														CBS 5650	yes	yes	yes	yes	yes	yes	no	Cyberlindnera fabianii	Lindnera
														CBS 5482	yes	yes	yes	yes	yes	yes	no	Cyberlindnera fabianii	Lindnera
														CBS 5640	yes	yes	yes	yes	yes	yes	no	Cyberlindnera fabianii	Lindnera
														CBS 5641	yes	yes	yes	yes	yes	yes	no	Cyberlindnera fabianii	Lindnera
														CBS 6896	yes	yes	no	no	no	no	no	Cyberlindnera veronae	Lindnera
														CBS 7762	yes	yes	no	no	no	no	no	Candida maritima	Candida
														CBS 7020	yes	yes	yes	yes	yes	yes	no	Cyberlindnera amylophila	Lindnera
														CBS 7023	yes	yes	yes	yes	yes	yes	yes	Cyberlindnera mississippiensis	Lindnera
														CBS 7209	yes	yes	yes	yes	yes	no	no	Cyberlindnera japonica	Lindnera
														CBS 7210	yes	yes	yes	yes	no	no	no	Cyberlindnera japonica	Lindnera
														CBS 7211	yes	yes	yes	yes	no	no	no	Cyberlindnera japonica	Lindnera
														CBS 7212	yes	yes	yes	yes	no	no	no	Cyberlindnera japonica	Lindnera
														CBS 7924	yes	yes	yes	no	no	no	no	Lindnera japonica
														CBS 7076	yes	yes	yes	yes	yes	yes	yes	Cyberlindnera meyerae	Lindnera
														CBS 7077	yes	yes	yes	yes	yes	yes	yes	Cyberlindnera meyerae	Lindnera
														CBS 7078	yes	yes	yes	yes	yes	yes	variable	Cyberlindnera meyerae	Lindnera
														CBS 7084	yes	yes	yes	yes	yes	yes	yes	Cyberlindnera euphorbiae	Lindnera
														CBS 7083	yes	yes	yes	yes	yes	no	no	Cyberlindnera euphorbiae	Lindnera
														CBS 8033	yes	yes	yes	yes	yes	no	no	Cyberlindnera euphorbiae	Lindnera
														CBS 7912	yes	yes	yes	yes	no	no	no	Cyberlindnera euphorbiae	Lindnera
														CBS 8083	yes	yes	yes	yes	no	no	no	Cyberlindnera euphorbiae	Lindnera
														CBS 7913	yes	yes	yes	yes	no	no	no	Cyberlindnera euphorbiae	Lindnera
														CBS 6987	yes	yes	yes	no	no	no	no	Wickerhamomyces alni	Wickerhamomyces
														CBS 8801	yes	yes	no	no	no	no	no	Candida ponderosae	Candida
														CBS 2142	yes	yes	yes	yes	yes	yes	yes	Cyberlindnera rhodanensis	Lindnera
														CBS 4840	yes	yes	yes	yes	yes	yes	yes	Cyberlindnera rhodanensis	Lindnera
														CBS 2518	yes	yes	yes	yes	yes	yes	yes	Cyberlindnera rhodanensis	Lindnera
														CBS 7845	yes	yes	yes	yes	yes	yes	yes	Cyberlindnera rhodanensis	Lindnera
														CBS 1669	yes	yes	no	no	no	no	no	Cyberlindnera suaveolens	Lindnera
														CBS 1670	yes	yes	no	no	no	no	no	Cyberlindnera suaveolens	Lindnera
														CBS 4549	yes	yes	yes	no	no	no	no	Cyberlindnera saturnus	Lindnera
														CBS 601	yes	yes	yes	yes	yes	no	no	Wickerhamomyces canadensis	Wickerhamomyces
														CBS 2431	yes	yes	yes	yes	yes	no	no	Wickerhamomyces canadensis	Wickerhamomyces
														CBS 2432	yes	yes	yes	yes	no	no	no	Wickerhamomyces canadensis	Wickerhamomyces
														CBS 2430	yes	yes	yes	yes	yes	no	no	Wickerhamomyces canadensis	Wickerhamomyces
														CBS 1461	yes	yes	yes	yes	yes	no	no	Wickerhamomyces canadensis	Wickerhamomyces
														CBS 1890	yes	yes	yes	no	no	no	no	Wickerhamomyces bisporus	Wickerhamomyces
														CBS 8668	yes	yes	yes	yes	yes	no	no	Candida ulmi	Candida
														CBS 6422	yes	yes	yes	no	no	no	no	Candida quercuum	Candida
														CBS 1992	yes	yes	yes	yes	yes	yes	no	Wickerhamomyces canadensis	Wickerhamomyces
														CBS 2616	yes	yes	yes	yes	no	no	no	Wickerhamomyces bovis	Wickerhamomyces
														CBS 5555	yes	yes	yes	yes	yes	no	no	Cyberlindnera petersonii	Lindnera
														CBS 6986	yes	yes	yes	no	no	no	no	Wickerhamomyces alni	Wickerhamomyces
														CBS 8669	yes	yes	yes	yes	yes	no	no	Candida ulmi	Candida
														CBS 116	yes	no	no	no	no	no	no	Debaryomyces hansenii	Debaryomyces
														CBS 117	yes	yes	no	no	no	no	no	Debaryomyces hansenii	Debaryomyces
														CBS 161	yes	yes	no	no	no	no	no	Debaryomyces hansenii	Debaryomyces
														CBS 164	yes	yes	no	no	no	no	no	Debaryomyces hansenii	Debaryomyces
														CBS 766	yes	yes	no	no	no	no	no	Debaryomyces hansenii	Debaryomyces
														CBS 768	yes	yes	no	no	no	no	no	Debaryomyces hansenii	Debaryomyces
														CBS 769	yes	variable	no	no	no	no	no	Debaryomyces hansenii	Debaryomyces
														CBS 770	yes	yes	variable	no	no	no	no	Debaryomyces hansenii	Debaryomyces
														CBS 771	yes	yes	yes	no	no	no	no	Debaryomyces hansenii	Debaryomyces
														CBS 772	yes	yes	no	no	no	no	no	Debaryomyces hansenii	Debaryomyces
														CBS 773	yes	yes	no	no	no	no	no	Debaryomyces hansenii	Debaryomyces
														CBS 787	yes	yes	no	no	no	no	no	Debaryomyces hansenii	Debaryomyces
														CBS 788	yes	yes	no	no	no	no	no	Debaryomyces hansenii	Debaryomyces
														CBS 789	yes	yes	yes	no	no	no	no	Debaryomyces fabryi	Debaryomyces
														CBS 790	yes	yes	no	no	no	no	no	Debaryomyces hansenii	Debaryomyces
														CBS 791	yes	yes	no	no	no	no	no	Debaryomyces hansenii	Debaryomyces
														CBS 795	yes	yes	no	no	no	no	no	Debaryomyces hansenii	Debaryomyces
														CBS 796	yes	yes	variable	no	no	no	no	Debaryomyces fabryi	Debaryomyces
														CBS 811	yes	yes	no	no	no	no	no	Debaryomyces hansenii	Debaryomyces
														CBS 812	yes	yes	no	no	no	no	no	Debaryomyces hansenii	Debaryomyces
														CBS 1098	yes	yes	no	no	no	no	no	Debaryomyces hansenii	Debaryomyces
														CBS 1099	yes	yes	no	no	no	no	no	Debaryomyces hansenii	Debaryomyces
														CBS 1100	yes	yes	no	no	no	no	no	Debaryomyces hansenii	Debaryomyces
														CBS 1101	yes	yes	no	no	no	no	no	Debaryomyces hansenii	Debaryomyces
														CBS 1102	yes	yes	no	no	no	no	no	Debaryomyces hansenii	Debaryomyces
														CBS 1103	yes	yes	no	no	no	no	no	Debaryomyces hansenii	Debaryomyces
														CBS 1119	yes	yes	no	no	no	no	no	Debaryomyces hansenii	Debaryomyces
														CBS 1120	yes	yes	no	no	no	no	no	Debaryomyces hansenii	Debaryomyces
														CBS 1121	yes	yes	no	no	no	no	no	Debaryomyces hansenii	Debaryomyces
														CBS 1122	yes	yes	no	no	no	no	no	Debaryomyces hansenii	Debaryomyces
														CBS 1123	yes	yes	no	no	no	no	no	Debaryomyces hansenii	Debaryomyces
														CBS 1124	yes	yes	no	no	no	no	no	Debaryomyces hansenii	Debaryomyces
														CBS 1125	yes	yes	no	no	no	no	no	Debaryomyces hansenii	Debaryomyces
														CBS 1126	yes	yes	no	no	no	no	no	Debaryomyces hansenii	Debaryomyces
														CBS 1128	yes	yes	yes	yes	no	no	no	Debaryomyces subglobosus	Debaryomyces
														CBS 1129	yes	variable	no	no	no	no	no	Debaryomyces hansenii	Debaryomyces
														CBS 1142	yes	yes	no	no	no	no	no	Debaryomyces hansenii	Debaryomyces
														CBS 1326	yes	yes	no	no	no	no	no	Debaryomyces hansenii	Debaryomyces
														CBS 1780	yes	yes	no	no	no	no	no	Debaryomyces hansenii	Debaryomyces
														CBS 1781	yes	no	no	no	no	no	no	Debaryomyces hansenii	Debaryomyces
														CBS 1791	yes	yes	no	no	no	no	no	Debaryomyces hansenii	Debaryomyces
														CBS 1792	yes	yes	no	no	no	no	no	Debaryomyces hansenii	Debaryomyces
														CBS 1793	yes	yes	yes	yes	no	no	no	Debaryomyces fabryi	Debaryomyces
														CBS 1795	yes	yes	yes	no	no	no	no	Debaryomyces hansenii	Debaryomyces
														CBS 1800	yes	yes	no	no	no	no	no	Debaryomyces hansenii	Debaryomyces
														CBS 1801	yes	yes	no	no	no	no	no	Debaryomyces hansenii	Debaryomyces
														CBS 1959	yes	yes	no	no	no	no	no	Debaryomyces hansenii	Debaryomyces
														CBS 1960	yes	yes	no	no	no	no	no	Debaryomyces hansenii	Debaryomyces
														CBS 1961	yes	yes	no	no	no	no	no	Debaryomyces hansenii	Debaryomyces
														CBS 1962	yes	no	no	no	no	no	no	Debaryomyces hansenii	Debaryomyces
														CBS 2330	yes	yes	yes	no	no	no	no	Debaryomyces fabryi	Debaryomyces
														CBS 2331	yes	yes	yes	no	no	no	no	Debaryomyces hansenii	Debaryomyces
														CBS 2333	yes	yes	no	no	no	no	no	Debaryomyces hansenii	Debaryomyces
														CBS 2659	yes	yes	yes	yes	no	no	no	Debaryomyces subglobosus	Debaryomyces
														CBS 2842	yes	yes	no	no	no	no	no	Debaryomyces hansenii	Debaryomyces
														CBS 2843	yes	yes	no	no	no	no	no	Debaryomyces hansenii	Debaryomyces
														CBS 2844	yes	yes	no	no	no	no	no	Debaryomyces hansenii	Debaryomyces
														CBS 4233	yes	yes	no	no	no	no	no	Debaryomyces hansenii	Debaryomyces
														CBS 4373	yes	yes	yes	no	no	no	no	Debaryomyces fabryi	Debaryomyces
														CBS 4890	yes	yes	no	no	no	no	no	Debaryomyces hansenii	Debaryomyces
														CBS 5139	yes	yes	yes	no	no	no	no	Debaryomyces hansenii	Debaryomyces
														CBS 7061	yes	variable	no	no	no	no	no	Debaryomyces subglobosus	Debaryomyces
														CBS 767	yes	yes	no	no	no	no	no	Debaryomyces hansenii	Debaryomyces
														CBS 5238	yes	yes	yes	no	no	no	no	Debaryomyces fabryi	Debaryomyces
														CBS 5704	yes	yes	no	no	no	no	no	Debaryomyces hansenii	Debaryomyces
														CBS 6960	yes	yes	no	no	no	no	no	Debaryomyces hansenii	Debaryomyces
														CBS 9683	yes	yes	variable	no	no	no	no	Debaryomyces hansenii	Debaryomyces
														CBS 1794	yes	yes	no	no	no	no	no	Debaryomyces marama	Debaryomyces
														CBS 8450	yes	yes	yes	yes	no	no	no	Debaryomyces prosopidis	Debaryomyces
														CBS 6958	yes	yes	no	no	no	no	no	Debaryomyces hansenii	Debaryomyces
														CBS 8046	yes	yes	yes	yes	no	no	no	Candida saitoana	Candida
														CBS 9682	yes	yes	no	no	no	no	no	Debaryomyces hansenii	Debaryomyces
														CBS 9684	yes	yes	no	no	no	no	no	Debaryomyces hansenii	Debaryomyces
														CBS 941	yes	yes	yes	no	no	no	no	Debaryomyces fabryi	Debaryomyces
														CBS 5651	yes	yes	yes	no	no	no	no	Debaryomyces fabryi	Debaryomyces
														CBS 2334	yes	yes	yes	yes	no	no	no	Debaryomyces nepalensis	Debaryomyces
														CBS 5921	yes	yes	yes	yes	no	no	no	Debaryomyces nepalensis	Debaryomyces
														CBS 7761	yes	yes	yes	no	no	no	no	Debaryomyces nepalensis	Debaryomyces
														CBS 5167	yes	no	no	no	no	no	no	Debaryomyces coudertii	Debaryomyces
														CBS 5956	no	no	no	no	no	no	no	Candida psychrophila	Candida
														CBS 1958	yes	yes	variable	no	no	no	no	Debaryomyces marama	Debaryomyces
														CBS 7784	yes	yes	yes	no	no	no	no	Debaryomyces marama	Debaryomyces
														CBS 10891	yes	yes	no	no	no	no	no	Debaryomyces renaii	Debaryomyces
														CBS 2753	yes	yes	yes	yes	yes	no	no	Candida	Candida
														CBS 2934	yes	yes	yes	no	no	no	no	Debaryomyces robertsiae	Debaryomyces
														CBS 5637	yes	yes	yes	variable	no	no	no	Debaryomyces robertsiae	Debaryomyces
														CBS 5230	yes	yes	yes	no	no	no	no	Debaryomyces fabryi	Debaryomyces
														CBS 7056	yes	yes	no	no	no	no	no	Debaryomyces udenii	Debaryomyces
														CBS 7057	yes	yes	no	no	no	no	no	Debaryomyces udenii	Debaryomyces
														CBS 4264	yes	yes	no	no	no	no	no	Debaryomyces marama	Debaryomyces
														CBS 9692	yes	yes	no	no	no	no	no	Debaryomyces marama	Debaryomyces
														CBS 6905	yes	yes	no	no	no	no	no	Debaryomyces marama	Debaryomyces
														CBS 949	yes	yes	no	no	no	no	no	Debaryomyces hansenii	Debaryomyces
														CBS 5458	yes	yes	yes	yes	no	no	no	Schwanniomyces vanrijiae var. vanrijiae	Schwanniomyces
														CBS 1359	yes	yes	no	no	no	no	no	Schwanniomyces polymorphus var. polymorphus	Schwanniomyces
														CBS 4349	yes	yes	yes	no	no	no	no	Schwanniomyces polymorphus var. polymorphus	Schwanniomyces
														CBS 6457	yes	yes	no	no	no	no	no	Schwanniomyces polymorphus var. polymorphus	Schwanniomyces
														CBS 1153	yes	yes	no	no	no	no	no	Schwanniomyces occidentalis var. occidentalis	Schwanniomyces
														CBS 6472	yes	yes	yes	no	no	no	no	Schwanniomyces occidentalis var. occidentalis	Schwanniomyces
														CBS 4516	yes	yes	yes	no	no	no	no	Schwanniomyces occidentalis var. occidentalis	Schwanniomyces
														CBS 186	yes	yes	yes	yes	no	no	no	Schwanniomyces polymorphus var. polymorphus	Schwanniomyces
														CBS 4348	yes	yes	yes	yes	no	no	no	Schwanniomyces polymorphus var. polymorphus	Schwanniomyces
														CBS 4350	yes	yes	yes	no	no	no	no	Schwanniomyces polymorphus var. polymorphus	Schwanniomyces
														CBS 4346	yes	yes	yes	yes	no	no	no	Schwanniomyces polymorphus var. polymorphus	Schwanniomyces
														CBS 6741	yes	yes	yes	yes	yes	no	no	Schwanniomyces polymorphus var. africanus	Schwanniomyces
														CBS 6456	yes	yes	no	no	no	no	no	Schwanniomyces polymorphus var. polymorphus	Schwanniomyces
														CBS 6742	yes	yes	yes	yes	yes	no	no	Schwanniomyces polymorphus var. africanus	Schwanniomyces
														CBS 7330	yes	yes	yes	yes	yes	no	no	Schwanniomyces polymorphus var. polymorphus	Schwanniomyces
														CBS 2923	yes	yes	no	no	no	no	no	Schwanniomyces capriottii	Schwanniomyces
														CBS 8035	yes	yes	no	no	no	no	no	Schwanniomyces capriottii	Schwanniomyces
														CBS 2008	yes	yes	variable	no	no	no	no	Schwanniomyces pseudopolymorphus	Schwanniomyces
														CBS 7902	yes	yes	yes	no	no	no	no	Schwanniomyces pseudopolymorphus	Debaryomyces
														CBS 7769	yes	yes	no	no	no	no	no	Debaryomyces	Debaryomyces
														CBS 793	yes	yes	no	no	no	no	no	Schwanniomyces yamadae	Schwanniomyces
														CBS 7035	yes	yes	no	no	no	no	no	Schwanniomyces yamadae	Schwanniomyces
														CBS 1325	yes	yes	yes	no	no	no	no	Debaryomyces nepalensis	Debaryomyces
														CBS 819	yes	yes	yes	no	no	no	no	Schwanniomyces occidentalis var. occidentalis	Schwanniomyces
														CBS 8022	yes	yes	no	no	no	no	no	Schwanniomyces occidentalis var. occidentalis	Schwanniomyces
														CBS 2863	yes	yes	yes	yes	yes	no	no	Schwanniomyces occidentalis var. occidentalis	Schwanniomyces
														CBS 2169	yes	yes	yes	no	no	no	no	Schwanniomyces occidentalis var. persoonii	Schwanniomyces
														CBS 2864	yes	yes	yes	yes	no	no	no	Schwanniomyces occidentalis var. occidentalis	Schwanniomyces
														CBS 8300	yes	no	no	no	no	no	no	Debaryomyces mycophilus	Debaryomyces
														CBS 9691	yes	yes	no	no	no	no	no	Debaryomyces marama	Debaryomyces
														CBS 9693	yes	yes	no	no	no	no	no	Debaryomyces marama	Debaryomyces
														CBS 9695	yes	yes	variable	no	no	no	no	Debaryomyces marama	Debaryomyces
														CBS 9694	yes	yes	variable	no	no	no	no	Debaryomyces marama	Debaryomyces
														CBS 3024	yes	yes	yes	yes	no	no	no	Schwanniomyces vanrijiae var. vanrijiae	Schwanniomyces
														CBS 6246	yes	yes	no	no	no	no	no	Schwanniomyces vanrijiae var. yarrowii	Schwanniomyces
														CBS 7807	yes	yes	variable	no	no	no	no	Debaryomyces	Debaryomyces
														CBS 4072	yes	yes	yes	yes	no	no	no	Schwanniomyces vanrijiae var. vanrijiae	Schwanniomyces
														CBS 5549	yes	yes	yes	yes	no	no	no	Schwanniomyces vanrijiae var. vanrijiae	Schwanniomyces
														CBS 8564	yes	yes	no	no	no	no	no	Candida	Candida
														CBS 2012	yes	yes	yes	yes	yes	no	no	Schwanniomyces etchellsii	Schwanniomyces
														CBS 5519	yes	yes	yes	yes	yes	no	no	Schwanniomyces etchellsii	Schwanniomyces
														CBS 5603	yes	yes	yes	yes	yes	no	no	Schwanniomyces etchellsii	Schwanniomyces
														CBS 6823	yes	yes	yes	yes	yes	no	no	Schwanniomyces etchellsii	Schwanniomyces
														CBS 6524	yes	no	no	no	no	no	no	Candida multigemmis	Candida
														CBS 8140	yes	no	no	no	no	no	no	Candida multigemmis	Candida
														CBS 4238	yes	no	no	no	no	no	no	Scheffersomyces ergatensis	Candida
														CBS 6248	yes	no	no	no	no	no	no	Scheffersomyces ergatensis	Candida
														CBS 4604	yes	yes	no	no	no	no	no	Scheffersomyces coipomoensis	Candida
														CBS 8178	yes	yes	no	no	no	no	no	Scheffersomyces coipomoensis	Candida
														CBS 4285	yes	no	no	no	no	no	no	Candida tenuis	Candida
														CBS 4435	yes	yes	no	no	no	no	no	Candida tenuis	Candida
														CBS 4286	yes	yes	no	no	no	no	no	Scheffersomyces insectosa	Candida
														CBS 5813	yes	yes	no	no	no	no	no	Candida shehatae	Candida
														CBS 7263	yes	yes	no	no	no	no	no	Candida shehatae	Candida
														CBS 4705	yes	yes	no	no	no	no	no	Scheffersomyces lignosus	Candida
														CBS 4287	yes	yes	no	no	no	no	no	Scheffersomyces insectosa	Candida
														CBS 7261	yes	yes	no	no	no	no	no	Candida shehatae	Candida
														CBS 4410	yes	yes	no	no	no	no	no	Scheffersomyces lignosus	Candida
														CBS 4704	yes	yes	no	no	no	no	no	Candida shehatae var. shehatae
														CBS 5712	yes	yes	no	no	no	no	no	Candida shehatae	Candida
														CBS 619	yes	yes	no	no	no	no	no	Candida zeylanoides	Candida
														CBS 947	yes	yes	no	no	no	no	no	Candida zeylanoides var. zeylanoides	Candida
														CBS 2329	yes	yes	no	no	no	no	no	Candida zeylanoides	Candida
														CBS 6391	yes	yes	yes	no	no	no	no	Candida zeylanoides	Candida
														CBS 5262	yes	yes	yes	no	no	no	no	Candida zeylanoides	Candida
														CBS 2000	yes	yes	yes	no	no	no	no	Candida zeylanoides var. zeylanoides	Candida
														CBS 2328	yes	yes	yes	no	no	no	no	Candida zeylanoides	Candida
														CBS 5718	yes	yes	yes	no	no	no	no	Candida zeylanoides	Candida
														CBS 4262	yes	yes	no	no	no	no	no	Candida anglica	Candida
														CBS 2219	yes	yes	no	no	no	no	no	Candida oleophila	Candida
														CBS 2220	yes	yes	no	no	no	no	no	Candida oleophila	Candida
														CBS 4371	yes	yes	no	no	no	no	no	Candida oleophila	Candida
														CBS 2223	yes	yes	no	no	no	no	no	Candida railenensis	Candida
														CBS 8164	yes	yes	no	no	no	no	no	Candida railenensis	Candida
														CBS 8269	yes	yes	yes	no	no	no	no	Candida oleophila	Candida
														CBS 8177	yes	yes	no	no	no	no	no	Candida railenensis	Candida
														CBS 8165	yes	yes	no	no	no	no	no	Candida railenensis	Candida
														CBS 4261	yes	yes	no	no	no	no	no	Candida santamariae var. santamariae
														CBS 5838	yes	yes	no	no	no	no	no	Candida santamariae	Candida
														CBS 4514	yes	yes	yes	yes	no	no	no	Candida diddensiae	Candida
														CBS 4515	yes	yes	no	no	no	no	no	Candida santamariae	Candida
														CBS 4909	yes	yes	no	no	no	no	no	Candida zeylanoides var. zeylanoides
														CBS 6134	yes	yes	no	no	no	no	no	Candida zeylanoides	Candida
														CBS 6165	yes	yes	no	no	no	no	no	Candida zeylanoides	Candida
														CBS 6135	yes	yes	no	no	no	no	no	Candida zeylanoides	Candida
														CBS 5122	yes	yes	no	no	no	no	no	Candida zeylanoides	Candida
														CBS 5447	yes	yes	yes	no	no	no	no	Candida zeylanoides	Candida
														CBS 6408	yes	yes	no	no	no	no	no	Candida zeylanoides	Candida
														CBS 6519	yes	yes	no	no	no	no	no	Candida zeylanoides	Candida
														CBS 6345	yes	yes	yes	no	no	no	no	Candida	Candida
														CBS 6402	yes	yes	no	no	no	no	no	Candida	Candida
														CBS 7049	yes	yes	no	no	no	no	no	Candida	Candida
														CBS 6420	yes	yes	yes	no	no	no	no	Candida boleticola	Candida
														CBS 7844	yes	yes	no	no	no	no	no	Candida boleticola	Candida
														CBS 7847	yes	yes	no	no	no	no	no	Candida boleticola	Candida
														CBS 8180	yes	no	no	no	no	no	no	Candida boleticola	Candida
														CBS 8179	yes	no	no	no	no	no	no	Candida boleticola	Candida
														CBS 6452	yes	yes	no	no	no	no	no	Candida schatavii	Candida
														CBS 7702	yes	no	no	no	no	no	no	Candida fragi	Candida
														CBS 9669	yes	yes	no	no	no	no	no	Candida fragi	Candida
														CBS 2935	yes	no	no	no	no	no	no	Candida natalensis	Candida
														CBS 4412	yes	yes	yes	no	no	no	no	Candida quercitrusa	Candida
														CBS 8541	yes	yes	yes	no	no	no	no	Candida quercitrusa	Candida
														CBS 8602	yes	yes	no	no	no	no	no	Candida quercitrusa	Candida
														CBS 8585	yes	yes	yes	yes	no	no	no	Candida	Candida
														CBS 940	yes	yes	yes	no	no	no	no	Candida saitoana	Candida
														CBS 6729	yes	yes	no	no	no	no	no	Candida saitoana	Candida
														CBS 6593	yes	yes	yes	no	no	no	no	Candida	Candida
														CBS 6715	yes	yes	yes	no	no	no	no	Candida pseudoglaebosa	Candida
														CBS 6776	yes	yes	yes	yes	no	no	no	Candida fluviatilis	Candida
														CBS 6791	yes	yes	yes	yes	yes	yes	no	Candida	Candida
														CBS 7418	yes	yes	yes	yes	yes	no	no	Candida palmioleophila	Candida
														CBS 8109	yes	yes	yes	yes	yes	yes	no	Candida palmioleophila	Candida
														CBS 8346	yes	yes	yes	yes	yes	yes	no	Candida palmioleophila	Candida
														CBS 6854	yes	yes	yes	yes	yes	yes	no	Candida	Candida
														CBS 5256	yes	yes	yes	yes	no	no	no	Candida carpophila	Candida
														CBS 5258	yes	yes	yes	yes	no	no	no	Candida carpophila	Candida
														CBS 5257	yes	yes	yes	yes	no	no	no	Candida carpophila	Candida
														CBS 7921	yes	yes	yes	yes	yes	yes	no	Candida carpophila	Candida
														CBS 5975	yes	no	no	no	no	no	no	Candida carpophila	Candida
														CBS 6794	yes	yes	yes	yes	yes	yes	no	Candida	Candida
														CBS 8582	yes	yes	yes	yes	yes	yes	no	Candida	Candida
														CBS 6109	yes	yes	yes	yes	no	no	no	Candida carpophila	Candida
														CBS 5660	yes	yes	yes	no	no	no	no	Candida	Candida
														CBS 9842	yes	yes	yes	yes	variable	no	no	Candida elateridarum	Candida
														CBS 6344	yes	yes	yes	no	no	no	no	Priceomyces melissophilus	Debaryomyces
														CBS 6694	yes	yes	yes	no	no	no	no	Priceomyces melissophilus	Debaryomyces
														CBS 6898	yes	yes	yes	no	no	no	no	Priceomyces melissophilus	Debaryomyces
														CBS 7040	yes	yes	no	no	no	no	no	Candida fermenticarens	Candida
														CBS 1952	yes	yes	no	no	no	no	no	Candida membranifaciens	Candida
														CBS 2090	yes	yes	yes	no	no	no	no	Candida membranifaciens	Candida
														CBS 6060	yes	yes	yes	yes	no	no	no	Candida membranifaciens	Candida
														CBS 2296	yes	yes	yes	yes	no	no	no	Candida membranifaciens	Candida
														CBS 4430	yes	yes	yes	yes	no	no	no	Candida membranifaciens	Candida
														CBS 2218	yes	yes	yes	yes	no	no	no	Candida membranifaciens	Candida
														CBS 2875	yes	yes	yes	yes	no	no	no	Candida membranifaciens	Candida
														CBS 9769	yes	no	no	no	no	no	no	Candida diospyri	Candida
														CBS 9876	yes	yes	no	no	no	no	no	Candida blattariae	Candida
														CBS 11171	yes	yes	yes	no	no	no	no	Candida olivae	Candida
														CBS 6796	yes	yes	no	no	no	no	no	Candida buinensis	Candida
														CBS 8573	yes	yes	no	no	no	no	no	Candida	Candida
														CBS 8576	yes	yes	no	no	no	no	no	Candida	Candida
														CBS 8575	yes	yes	no	no	no	no	no	Candida tallmaniae	Candida
														CBS 5741	yes	no	no	no	no	no	no	Candida	Candida
														CBS 6278	yes	yes	yes	yes	no	no	no	Candida diddensiae	Candida
														CBS 9877	yes	yes	yes	yes	no	no	no	Candida amphixiae	Candida
														CBS 8535	yes	yes	yes	no	no	no	no	Candida khao-thaluensis	Candida
														CBS 8504	yes	yes	yes	no	no	no	no	Candida tammaniensis	Candida
														CBS 2018	yes	yes	no	no	no	no	no	Candida conglobata	Candida
														CBS 2019	yes	yes	no	no	no	no	no	Candida conglobata	Candida
														CBS 4431	yes	yes	yes	yes	yes	yes	no	Candida membranifaciens	Candida
														CBS 4434	yes	yes	yes	yes	yes	yes	no	Candida	Candida
														CBS 6098	yes	yes	yes	yes	no	no	no	Candida	Candida
														CBS 8505	yes	yes	no	no	no	no	no	Candida trypodendri	Candida
														CBS 2088	yes	yes	yes	yes	yes	no	no	Candida diddensiae	Candida
														CBS 5754	yes	yes	yes	yes	variable	no	no	Candida aaseri	Candida
														CBS 6421	yes	yes	yes	yes	no	no	no	Candida aaseri	Candida
														CBS 2226	yes	yes	yes	yes	no	no	no	Candida aaseri	Candida
														CBS 2214	yes	yes	yes	yes	yes	no	no	Candida diddensiae	Candida
														CBS 5154	yes	yes	yes	yes	no	no	no	Candida diddensiae	Candida
														CBS 6271	yes	yes	no	no	no	no	no	Candida dendronema	Candida
														CBS 8583	yes	yes	yes	no	no	no	no	Candida vaughaniae	Candida
														CBS 4105	yes	yes	yes	no	no	no	no	Candida germanica	Candida
														CBS 6214	yes	yes	yes	yes	no	no	no	Candida insectorum	Candida
														CBS 7047	yes	yes	no	no	no	no	no	Candida tenuis	Candida
														CBS 9506	yes	yes	yes	variable	no	no	no	Candida	Candida
														CBS 6213	yes	yes	yes	yes	no	no	no	Candida insectorum	Candida
														CBS 4547	yes	yes	no	no	no	no	no	Candida atmosphaerica	Candida
														CBS 5263	yes	yes	no	no	no	no	no	Candida atlantica	Candida
														CBS 10913	yes	yes	yes	yes	yes	yes	no	Candida auris	Candida
														CBS 7880	yes	yes	no	no	no	no	no	Candida	Candida
														CBS 6816	yes	yes	yes	yes	no	no	no	Ambrosiozyma ambrosiae	Ambrosiozyma
														CBS 8390	yes	yes	no	no	no	no	no	Candida	Candida
														CBS 5719	yes	no	no	no	no	no	no	Candida chilensis	Candida
														CBS 6644	yes	yes	yes	yes	yes	yes	no	Sporopachydermia cereana	Sporopachydermia
														CBS 4889	yes	yes	yes	no	no	no	no	Schwanniomyces yamadae	Schwanniomyces
														CBS 5010	yes	yes	no	no	no	no	no	Schwanniomyces yamadae	Schwanniomyces
														CBS 5011	yes	yes	no	no	no	no	no	Schwanniomyces yamadae	Schwanniomyces
														CBS 7036	yes	yes	no	no	no	no	no	Schwanniomyces yamadae	Schwanniomyces
														CBS 5140	yes	yes	yes	yes	no	no	no	Debaryomyces hansenii	Debaryomyces
														CBS 7254	yes	yes	yes	yes	no	no	no	Debaryomyces fabryi	Debaryomyces
														CBS 6066	yes	yes	yes	yes	no	no	no	Debaryomyces fabryi	Debaryomyces
														CBS 8416	yes	no	no	no	no	no	no	Debaryomyces hansenii var. hansenii	Debaryomyces
														CBS 7848	yes	yes	no	no	no	no	no	Debaryomyces hansenii	Debaryomyces
														CBS 7255	yes	yes	yes	yes	no	no	no	Debaryomyces fabryi	Debaryomyces
														CBS 5232	yes	yes	yes	no	no	no	no	Debaryomyces fabryi	Debaryomyces
														CBS 5572	yes	yes	yes	yes	no	no	no	Debaryomyces macquariensis	Debaryomyces
														CBS 6574	yes	yes	no	no	no	no	no	Debaryomyces hansenii	Debaryomyces
														CBS 7032	yes	yes	yes	variable	no	no	no	Debaryomyces hansenii	Debaryomyces
														CBS 9685	yes	yes	no	no	no	no	no	Debaryomyces hansenii	Debaryomyces
														CBS 8339	yes	yes	no	no	no	no	no	Debaryomyces hansenii	Debaryomyces
														CBS 6411	yes	yes	no	no	no	no	no	Candida zeylanoides	Candida
														CBS 7280	yes	no	no	no	no	no	no	Candida	Candida
														CBS 1737	yes	yes	no	no	no	no	no	Candida ernobii	Candida
														CBS 5214	yes	no	no	no	no	no	no	Candida ernobii	Candida
														CBS 5215	yes	no	no	no	no	no	no	Candida ernobii	Candida
														CBS 7348	yes	yes	yes	yes	no	no	no	Candida ishiwadae	Candida
														CBS 5526	yes	yes	yes	no	no	no	no	Candida ishiwadae	Candida
														CBS 7401	yes	yes	yes	no	no	no	no	Candida ishiwadae	Candida
														CBS 6022	yes	yes	yes	no	no	no	no	Candida ishiwadae	Candida
														CBS 5547	yes	no	no	no	no	no	no	Candida anatomiae	Candida
														CBS 7351	yes	yes	no	no	no	no	no	Candida populi	Candida
														CBS 6250	yes	yes	no	no	no	no	no	Candida	Candida
														CBS 6251	yes	yes	yes	no	no	no	no	Candida	Candida
														CBS 8702	yes	yes	no	no	no	no	no	Candida piceae	Candida
														CBS 8703	yes	yes	yes	yes	no	no	no	Candida wyomingensis	Candida
														CBS 1786	yes	no	no	no	no	no	no	Candida anatomiae	Candida
														CBS 7352	yes	yes	yes	no	no	no	no	Candida populi	Candida
														CBS 7892	yes	yes	yes	no	no	no	no	Candida ernobii	Candida
														CBS 7353	yes	yes	yes	no	no	no	no	Candida populi	Candida
														CBS 7891	yes	yes	variable	no	no	no	no	Candida populi	Candida
														CBS 2928	yes	yes	yes	no	no	no	no	Candida wickerhamii	Candida
														CBS 5379	yes	yes	no	no	no	no	no	Candida wickerhamii	Candida
														CBS 5808	yes	yes	yes	no	no	no	no	Candida conglobata	Candida
														CBS 4242	yes	no	no	no	no	no	no	Candida pomicola	Candida
														CBS 4263	yes	yes	yes	yes	no	no	no	Candida	Candida
														CBS 8599	yes	yes	yes	yes	no	no	no	Candida	Candida
														CBS 2286	yes	yes	no	no	no	no	no	Peterozyma xylosa	Peterozyma
														CBS 5335	yes	variable	no	no	no	no	no	Peterozyma toletana	Peterozyma
														CBS 5336	yes	yes	no	no	no	no	no	Peterozyma toletana	Peterozyma
														CBS 7207	yes	yes	no	no	no	no	no	Peterozyma xylosa	Peterozyma
														CBS 6437	yes	yes	no	no	no	no	no	Peterozyma toletana	Peterozyma
														CBS 5457	yes	yes	no	no	no	no	no	Peterozyma toletana	Peterozyma
														CBS 7206	yes	yes	no	no	no	no	no	Peterozyma xylosa	Peterozyma
														CBS 5576	yes	yes	yes	yes	yes	no	no	Candida peltata	Candida
														CBS 6033	yes	yes	yes	yes	yes	no	no	Candida insectamans	Candida
														CBS 1704	yes	yes	yes	yes	no	no	no	Wickerhamomyces anomalus	Wickerhamomyces
														CBS 6867	yes	yes	yes	no	no	no	no	Candida	Candida
														CBS 6768	yes	yes	no	no	no	no	no	Candida	Candida
														CBS 6845	yes	yes	no	no	no	no	no	Candida	Candida
														CBS 7954	yes	no	no	no	no	no	no	Candida sophiae-reginae	Candida
														CBS 6847	yes	yes	no	no	no	no	no	Candida	Candida
														CBS 6848	yes	yes	no	no	no	no	no	Candida	Candida
														CBS 6849	yes	yes	no	no	no	no	no	Candida	Candida
														CBS 6842	yes	yes	no	no	no	no	no	Candida	Candida
														CBS 6843	yes	yes	no	no	no	no	no	Candida	Candida
														CBS 6846	yes	yes	no	no	no	no	no	Candida	Candida
														CBS 8175	yes	no	no	no	no	no	no	Candida sophiae-reginae	Candida
														CBS 2780	yes	yes	no	no	no	no	no	Candida lyxosophila	Candida
														CBS 2784	yes	yes	no	no	no	no	no	Candida lyxosophila	Candida
														CBS 9254	yes	yes	no	no	no	no	no	Candida hungarica	Candida
														CBS 9255	yes	yes	no	no	no	no	no	Candida hungarica	Candida
														CBS 8508	yes	yes	yes	yes	no	no	no	Candida taylorii	Candida
														CBS 162	yes	no	no	no	no	no	no	Citeromyces matritensis	Citeromyces
														CBS 2764	yes	yes	no	no	no	no	no	Citeromyces matritensis	Citeromyces
														CBS 2835	yes	no	no	no	no	no	no	Citeromyces matritensis	Citeromyces
														CBS 2836	yes	no	no	no	no	no	no	Citeromyces matritensis	Citeromyces
														CBS 864	yes	yes	no	no	no	no	no	Citeromyces matritensis	Citeromyces
														CBS 7151	yes	yes	no	no	no	no	no	Citeromyces matritensis	Citeromyces
														CBS 1668	yes	yes	no	no	no	no	no	Cyberlindnera suaveolens	Lindnera
														CBS 1685	yes	yes	yes	no	no	no	no	Wickerhamomyces anomalus	Wickerhamomyces
														CBS 8676	yes	yes	yes	yes	no	no	no	Candida mycetangii	Candida
														CBS 6468	yes	yes	yes	yes	no	no	no	Wickerhamomyces bisporus	Wickerhamomyces
														CBS 6224	yes	no	no	no	no	no	no	Candida norvegica	Candida
														CBS 11843	yes	yes	yes	yes	no	no	no	Wickerhamomyces ochangensis	Wickerhamomyces
														CBS 970	yes	no	no	no	no	no	no	Candida pini	Candida
														CBS 2305	yes	yes	no	no	no	no	no	Candida piceae	Candida
														CBS 8701	yes	yes	no	no	no	no	no	Candida piceae	Candida
														CBS 8704	yes	yes	yes	no	no	no	no	Candida wyomingensis	Candida
														CBS 8071	yes	no	no	no	no	no	no	Ogataea salicorniae	Williopsis
														CBS 8468	yes	yes	yes	no	no	no	no	Candida arabinofermentans	Candida
														CBS 8469	yes	yes	yes	yes	no	no	no	Candida arabinofermentans	Candida
														CBS 8470	yes	yes	yes	yes	no	no	no	Candida arabinofermentans	Candida
														CBS 7298	yes	yes	yes	no	no	no	no	Candida ovalis	Candida
														CBS 6792	yes	yes	yes	yes	yes	yes	no	Candida sonorensis	Candida
														CBS 6280	yes	yes	no	no	no	no	no	Candida nemodendra	Candida
														CBS 6511	yes	yes	yes	no	no	no	no	Candida methanolovescens	Candida
														CBS 12096	yes	yes	yes	no	no	no	no	Candida chumphonensis	Candida
														CBS 2027	yes	yes	no	no	no	no	no	Candida nitratophila	Candida
														CBS 9253	yes	variable	no	no	no	no	no	Candida suzukii	Candida
														CBS 7200	yes	yes	yes	yes	no	no	no	Candida nanaspora	Candida
														CBS 6764	yes	yes	yes	yes	yes	no	no	Candida	Candida
														CBS 6853	yes	yes	yes	yes	yes	yes	no	Candida methanosorbosa	Candida
														CBS 7029	yes	yes	yes	yes	yes	yes	no	Candida methanosorbosa	Candida
														CBS 7089	yes	yes	yes	yes	no	no	no	Candida	Candida
														CBS 9337	yes	yes	no	no	no	no	no	Candida	Candida
														CBS 7090	yes	yes	yes	yes	yes	no	no	Candida	Candida
														CBS 7297	yes	yes	yes	yes	no	no	no	Candida succiphila	Candida
														CBS 7920	yes	yes	yes	no	no	no	no	Candida succiphila	Candida
														CBS 2554	yes	yes	yes	yes	variable	no	no	Ambrosiozyma monospora	Ambrosiozyma
														CBS 6392	yes	yes	yes	yes	yes	no	no	Ambrosiozyma monospora	Ambrosiozyma
														CBS 5514	yes	yes	yes	yes	yes	no	no	Ambrosiozyma monospora	Ambrosiozyma
														CBS 6157	yes	yes	yes	yes	no	no	no	Ambrosiozyma cicatricosa	Ambrosiozyma
														CBS 4111	yes	yes	no	no	no	no	no	Ambrosiozyma platypodis	Ambrosiozyma
														CBS 6164	yes	yes	no	no	no	no	no	Ambrosiozyma platypodis	Ambrosiozyma
														CBS 6276	yes	yes	no	no	no	no	no	Ambrosiozyma philentoma	Ambrosiozyma
														CBS 4380	yes	yes	yes	no	no	no	no	Ambrosiozyma platypodis	Ambrosiozyma
														CBS 7105	yes	yes	no	no	no	no	no	Ambrosiozyma platypodis	Ambrosiozyma
														CBS 7106	yes	yes	no	no	no	no	no	Ambrosiozyma platypodis	Ambrosiozyma
														CBS 5560	yes	yes	no	no	no	no	no	Ambrosiozyma oregonensis	Ambrosiozyma
														CBS 5561	yes	yes	no	no	no	no	no	Ambrosiozyma	Ambrosiozyma
														CBS 5823	yes	yes	yes	no	no	no	no	Ambrosiozyma angophorae	Ambrosiozyma
														CBS 5831	yes	yes	yes	no	no	no	no	Ambrosiozyma angophorae	Ambrosiozyma
														CBS 5830	yes	yes	yes	no	no	no	no	Ambrosiozyma angophorae	Ambrosiozyma
														CBS 8182	yes	yes	no	no	no	no	no	Ambrosiozyma llanquihuensis	Candida
														CBS 2429	yes	yes	yes	no	no	no	no	Candida boidinii	Candida
														CBS 3092	yes	yes	yes	no	no	no	no	Candida boidinii	Candida
														CBS 8052	yes	yes	no	no	no	no	no	Candida boidinii	Candida
														CBS 5777	yes	yes	yes	no	no	no	no	Candida boidinii	Candida
														CBS 8106	yes	yes	no	no	no	no	no	Candida boidinii	Candida
														CBS 8251	yes	yes	yes	no	no	no	no	Candida boidinii	Candida
														CBS 6765	yes	yes	no	no	no	no	no	Candida	Candida
														CBS 7447	yes	yes	yes	no	no	no	no	Candida boidinii	Candida
														CBS 6510	yes	yes	yes	no	no	no	no	Candida boidinii	Candida
														CBS 5325	yes	yes	yes	no	no	no	no	Candida boidinii	Candida
														CBS 6056	yes	yes	yes	no	no	no	no	Candida boidinii	Candida
														CBS 7299	yes	yes	no	no	no	no	no	Candida boidinii	Candida
														CBS 6774	yes	yes	yes	no	no	no	no	Candida boidinii	Candida
														CBS 7063	yes	yes	yes	no	no	no	no	Candida boidinii	Candida
														CBS 6202	yes	yes	no	no	no	no	no	Candida boidinii	Candida
														CBS 6990	yes	yes	yes	no	no	no	no	Candida boidinii	Candida
														CBS 8567	yes	yes	no	no	no	no	no	Candida boidinii	Candida
														CBS 8568	yes	yes	no	no	no	no	no	Candida boidinii	Candida
														CBS 7778	yes	yes	yes	no	no	no	no	Candida boidinii	Candida
														CBS 8030	yes	yes	no	no	no	no	no	Candida boidinii	Candida
														CBS 8569	yes	yes	no	no	no	no	no	Candida boidinii	Candida
														CBS 8051	yes	yes	no	no	no	no	no	Candida boidinii	Candida
														CBS 4241	yes	no	no	no	no	no	no	Candida cidri	Candida
														CBS 159	yes	yes	no	no	no	no	no	Candida sake	Candida
														CBS 2213	yes	no	no	no	no	no	no	Candida sake	Candida
														CBS 2883	yes	no	no	no	no	no	no	Candida sake	Candida
														CBS 2920	yes	yes	no	no	no	no	no	Candida sake	Candida
														CBS 5093	yes	yes	no	no	no	no	no	Candida sake	Candida
														CBS 6716	yes	no	no	no	no	no	no	Candida sake	Candida
														CBS 1939	yes	variable	no	no	no	no	no	Candida sake	Candida
														CBS 2921	yes	no	no	no	no	no	no	Candida sake	Candida
														CBS 5661	yes	no	no	no	no	no	no	Candida sake	Candida
														CBS 1946	yes	no	no	no	no	no	no	Lodderomyces elongisporus	Lodderomyces
														CBS 6304	yes	no	no	no	no	no	no	Candida sake	Candida
														CBS 5690	yes	no	no	no	no	no	no	Candida sake	Candida
														CBS 5957	yes	no	no	no	no	no	no	Candida sake	Candida
														CBS 4866	yes	no	no	no	no	no	no	Candida	Candida
														CBS 5740	yes	no	no	no	no	no	no	Candida sake	Candida
														CBS 6179	no	no	no	no	no	no	no	Candida sake	Candida
														CBS 6588	no	no	no	no	no	no	no	Candida sake	Candida
														CBS 6451	yes	yes	no	no	no	no	no	Candida kruisii	Candida
														CBS 7846	yes	no	no	no	no	no	no	Candida kruisii	Candida
														CBS 9843	yes	yes	yes	yes	no	no	no	Candida tritomae	Candida
														CBS 9844	yes	yes	yes	yes	no	no	no	Candida pallodes	Candida
														CBS 9846	yes	yes	no	no	no	no	no	Candida pallodes	Candida
														CBS 9845	yes	yes	no	no	no	no	no	Candida pallodes	Candida
														CBS 9847	yes	yes	no	no	no	no	no	Candida panamensis	Candida
														CBS 9849	yes	yes	no	no	no	no	no	Candida panamensis	Candida
														CBS 9850	yes	yes	no	no	no	no	no	Candida lycoperdinae	Candida
														CBS 9852	yes	yes	no	no	no	no	no	Candida atbi	Candida
														CBS 9853	yes	yes	no	no	no	no	no	Candida atbi	Candida
														CBS 4565	yes	yes	no	no	no	no	no	Wickerhamia fluorescens	Wickerhamia
														CBS 6778	yes	yes	yes	no	no	no	no	Wickerhamia fluorescens	Wickerhamia
														CBS 6627	yes	yes	no	no	no	no	no	Wickerhamia fluorescens	Wickerhamia
														CBS 5035	yes	yes	yes	no	no	no	no	Candida pyralidae	Candida
														CBS 5925	yes	yes	yes	yes	yes	no	no	Candida	Candida
														CBS 6037	yes	yes	yes	yes	yes	no	no	Candida xylopsoci	Candida
														CBS 7170	yes	no	no	no	no	no	no	Candida atmosphaerica	Candida
														CBS 9825	yes	yes	no	no	no	no	no	Candida kunorum	Candida
														CBS 9826	yes	yes	variable	variable	no	no	no	Candida terraborum	Candida
														CBS 7422	yes	yes	yes	no	no	no	no	Candida tanzawaensis	Candida
														CBS 9834	yes	yes	no	no	no	no	no	Candida panamericana	Candida
														CBS 9831	yes	yes	yes	yes	no	no	no	Candida choctaworum	Candida
														CBS 9827	yes	yes	yes	yes	no	no	no	Candida emberorum	Candida
														CBS 9830	yes	yes	no	no	no	no	no	Candida chickasaworum	Candida
[truncated: 515 more rows]

## Sheet: Original data
ID	CBS_number	D-Glucose__F1_	D-Galactose__F2_	Maltose__F3_	Me_a-D-Glucoside__F4_	Sucrose__F5_	a_a-Trehalose__F6_	Melibiose__F7_	Lactose__F8_	Cellobiose__F9_	Melezitose__F10_	Raffi0se__F11_	Inulin__F12_	Starch__F13_	D-Xylose__F14_	_50__D-Glucose__O4_	_60__D-Glucose__O5_	Starch_formation__M1_	Acid_acetic_production__M2_	Urea_hydrolysis__M3_	Diazonium_Blue_B_reaction__M4_	Metha0l__C41_	Etha0l__C42_	Substrate_of_isolation	SubstrateOk	Category_of_substrate	ctagsubok	Locality	locality ok	C1_10Glucose	C2_10Galactose	C3_L0Sorbose	C4_10Glucosamine	C5_10Ribose	C6_10Xylose	C7_L0Arabinose	C8_10Arabinose	C9_L0Rhamnose	C10_Sucrose	C11_Maltose	C12_a_a0Trehalose	C13_Me_a010Glucosi1e	C14_Cellobiose	C15_Salicin	C16_Arbutin	C17_Melibiose	C18_Lactose	C19_Raffinose	C20_Melezitose
[truncated: 4,289 more rows]
[truncated: 124 more columns]

[truncated: 3 more sheets: Substrate, Localities, Classification]
